# Supplementary material for: Data for mitochondrial proteomic alterations in the developing rat brain
Source: Data Brief. 2014 Aug 12;1:42–5. doi: 10.1016/j.dib.2014.07.002 (PMC4459763; doi:10.1016/j.dib.2014.07.002)
Supplement: Supplementary file 1 — Supplementary Table 1. SWATH mass spectrometry proteomic dataset of E18 and P7 rat brain mitochondria. [file mmc1.xlsx]

## Sheet: Supplementary Table 1
Protein	Uniprot	Name	P7-1	P7-2	P7-3	P7-4	E18-1	E18-2	E18-3	E18-4	Fold Change	Log2(P7/E18)	Log2(P7-1)	Log2(P7-2)	Log2(P7-3)	Log2(P7-4)	P7 Coefficient of Variation (of Log2 transformed)	Log2(E18-1)	Log2(E18-2)	Log2(E18-3)	Log2(E18-4)	E18 Coefficient of Variation (of Log2 transformed values)	p-value (of Log2 transformed values)	BH-Corrected p-value	Mitochondrial (in MitoMiner)
sp|P55161|NCKP1_RAT	P55161	Nck-associated protein 1	384609	397053	413731	407326	195566	178781	189041	174966	2.17066	1.11814	18.553	18.599	18.6583	18.6358	0.00214258	17.5773	17.4478	17.5283	17.4167	0.00363976	2.23598e-07	0.000149113	FALSE
sp|P06685|AT1A1_RAT	P06685	Sodium/potassium-transporting ATPase subunit alpha-1	5.61746e+06	5.15505e+06	5.00409e+06	5.66493e+06	1.15031e+06	849527	899995	900123	5.64257	2.49635	22.4215	22.2976	22.2547	22.4336	0.0034602	20.1336	19.6963	19.7796	19.7798	0.00850275	4.02798e-07	0.000149113	TRUE
sp|P85108|TBB2A_RAT	P85108	Tubulin beta-2A chain	2.0784e+06	2.2067e+06	2.49137e+06	2.43187e+06	373798	263834	296795	270687	7.64105	2.93377	20.987	21.0735	21.2485	21.2136	0.00500116	18.5119	18.0093	18.1791	18.0463	0.010894	4.77477e-07	0.000149113	FALSE
sp|Q62876|SNG1_RAT	Q62876	Synaptogyrin-1	507220	593002	668716	661825	115096	91184	97957.9	99527.5	6.02023	2.58982	18.9523	19.1777	19.351	19.3361	0.0083614	16.8125	16.4765	16.5799	16.6028	0.00734119	5.44208e-07	0.000149113	FALSE
sp|Q5EB81|NB5R1_RAT	Q5EB81	NADH-cytochrome b5 reductase 1	42836.7	50103.8	58736.7	49702.7	6203.08	7731.98	7042.5	5620.61	7.57119	2.92052	15.3866	15.6126	15.842	15.601	0.0103205	12.5988	12.9166	12.7819	12.4565	0.0137993	7.03874e-07	0.000154289	TRUE
sp|P07340|AT1B1_RAT	P07340	Sodium/potassium-transporting ATPase subunit beta-1	3.48476e+06	3.91039e+06	4.34283e+06	4.40486e+06	536809	403061	324203	420696	9.58163	3.26027	21.7326	21.8989	22.0502	22.0707	0.00619566	19.034	18.6206	18.3065	18.6824	0.0138423	1.19752e-06	0.000218747	FALSE
sp|Q5BJS7|CPNE9_RAT	Q5BJS7	Copine-9	424493	483032	609036	636459	63664	74912.8	52495.4	58199.3	8.63725	3.11057	18.6954	18.8818	19.2162	19.2797	0.0126196	15.9582	16.1929	15.6799	15.8287	0.0118315	2.14491e-06	0.000335832	FALSE
sp|P54921|SNAA_RAT	P54921	Alpha-soluble NSF attachment protein	463955	462133	525939	513918	163106	116195	132364	137278	3.58133	1.84049	18.8236	18.8179	19.0045	18.9712	0.00446394	17.3155	16.8262	17.0142	17.0667	0.0102394	3.14918e-06	0.000431438	TRUE
sp|P21707|SYT1_RAT	P21707	Synaptotagmin-1	1.386e+06	1.48772e+06	1.93771e+06	2.05989e+06	336847	269590	314175	315064	5.56078	2.47529	20.4025	20.5047	20.8859	20.9741	0.0117416	18.3617	18.0404	18.2612	18.2653	0.00646067	4.10925e-06	0.000480944	FALSE
sp|P25286|VPP1_RAT	P25286	V-type proton ATPase 116 kDa subunit a isoform 1	1.04042e+06	1.00092e+06	1.01289e+06	884208	285165	218878	295610	219325	3.86509	1.9505	19.9887	19.9329	19.95	19.754	0.0045354	18.1214	17.7398	18.1733	17.7427	0.0113632	5.03866e-06	0.000480944	TRUE
sp|P63045|VAMP2_RAT	P63045	Vesicle-associated membrane protein 2	1.26854e+06	1.26725e+06	1.37956e+06	1.43596e+06	552906	450195	422633	420774	2.89807	1.53509	20.2747	20.2733	20.3958	20.4536	0.00383621	19.0767	18.7802	18.689	18.6827	0.00852443	5.57389e-06	0.000480944	FALSE
sp|P15791-3|KCC2D_RAT	P15791	Calcium/calmodulin-dependent protein kinase type II subunit delta	399418	395569	439946	520701	77713.3	43751.4	56866	50235.2	7.68108	2.94131	18.6075	18.5936	18.747	18.9901	0.00850131	16.2459	15.417	15.7953	15.6164	0.0194241	5.79612e-06	0.000480944	FALSE
sp|Q64559|BACH_RAT	Q64559	Cytosolic acyl coenzyme A thioester hydrolase	1.20434e+06	1.38749e+06	1.62195e+06	1.42683e+06	495706	419342	461457	397367	3.17982	1.66895	20.1998	20.404	20.6293	20.4444	0.00747292	18.9191	18.6778	18.8158	18.6001	0.00656234	6.17262e-06	0.000480944	TRUE
sp|P04218|OX2G_RAT	P04218	OX-2 membrane glycoprotein	552630	623038	570657	583315	219016	164991	168270	153140	3.3025	1.72356	19.076	19.249	19.1223	19.1539	0.00330882	17.7407	17.332	17.3604	17.2245	0.0112021	6.32951e-06	0.000480944	FALSE
sp|P63025|VAMP3_RAT	P63025	Vesicle-associated membrane protein 3	384031	356266	335328	358988	138203	98349.9	113116	103880	3.16309	1.66133	18.5509	18.4426	18.3552	18.4536	0.00375737	17.0764	16.5856	16.7874	16.6646	0.0111111	6.58327e-06	0.000480944	FALSE
sp|P12369|KAP3_RAT	P12369	cAMP-dependent protein kinase type II-beta regulatory subunit	567319	656886	742615	760315	183206	151131	144382	123765	4.52648	2.17839	19.1138	19.3253	19.5023	19.5362	0.00866835	17.4831	17.2054	17.1395	16.9172	0.0117471	7.02462e-06	0.000480944	TRUE
sp|P38659|PDIA4_RAT	P38659	Protein disulfide-isomerase A4	321937	310516	252260	282863	846248	734999	709964	735519	0.385755	-1.37424	18.2964	18.2443	17.9446	18.1097	0.00750229	19.6907	19.4874	19.4374	19.4884	0.00498451	7.45989e-06	0.000480944	TRUE
sp|P50137|TKT_RAT	P50137	Transketolase	364441	385519	463058	407441	153991	132723	118062	119113	3.09313	1.62907	18.4753	18.5564	18.8208	18.6362	0.00687419	17.2325	17.0181	16.8492	16.862	0.00910882	8.03695e-06	0.000489361	FALSE
sp|Q5RJR8|LRC59_RAT	Q5RJR8	Leucine-rich repeat-containing protein 59	777334	734593	747590	671652	1.89034e+06	1.51991e+06	1.53525e+06	1.66607e+06	0.44334	-1.17352	19.5682	19.4866	19.5119	19.3574	0.00396562	20.8502	20.5356	20.55	20.668	0.00610094	9.35321e-06	0.000539532	TRUE
sp|P61765|STXB1_RAT	P61765	Syntaxin-binding protein 1	4.34661e+06	4.95631e+06	5.45429e+06	5.64388e+06	1.8653e+06	1.52685e+06	1.41675e+06	1.36409e+06	3.30489	1.7246	22.0515	22.2408	22.379	22.4283	0.00656097	20.831	20.5421	20.4342	20.3795	0.00848068	1.18734e-05	0.000619081	TRUE
sp|P11505-6|AT2B1_RAT	P11505	Plasma membrane calcium-transporting ATPase 1	465625	476396	514694	624680	125410	80442.3	90060.3	115928	5.05388	2.33739	18.8288	18.8618	18.9734	19.2528	0.00878772	16.9363	16.2957	16.4586	16.8229	0.0156868	1.19289e-05	0.000619081	TRUE
sp|P63012|RAB3A_RAT	P63012	Ras-related protein Rab-3A	403504	444243	554457	470972	158152	119764	150022	146942	3.25838	1.70416	18.6222	18.761	19.0807	18.8453	0.00884783	17.2709	16.8698	17.1948	17.1649	0.00889787	1.24268e-05	0.000619081	FALSE
sp|P09117|ALDOC_RAT	P09117	Fructose-bisphosphate aldolase C	582947	666986	896565	814067	166816	114489	123071	105541	5.80597	2.53754	19.153	19.3473	19.774	19.6348	0.0124426	17.3479	16.8048	16.9091	16.6874	0.0147412	1.49995e-05	0.000714759	TRUE
sp|Q5PPJ9|SHLB2_RAT	Q5PPJ9	Endophilin-B2	28328	26189	28257.4	26210.3	7689.05	10908.7	8777.78	7255.19	3.14705	1.654	14.7899	14.6767	14.7863	14.6778	0.00376412	12.9086	13.4132	13.0996	12.8248	0.017313	1.65465e-05	0.000755624	FALSE
sp|Q6PCU2|VATE1_RAT	Q6PCU2	V-type proton ATPase subunit E 1	1.21571e+06	1.358e+06	1.3582e+06	1.27948e+06	409068	302266	250303	244335	4.32132	2.11147	20.2134	20.373	20.3733	20.2871	0.0032868	18.642	18.2055	17.9333	17.8985	0.016367	1.87009e-05	0.000819848	FALSE
sp|Q6P5P5|MEST_RAT	Q6P5P5	Mesoderm-specific transcript homolog protein	456702	477910	510773	475658	960337	805858	1.01909e+06	960564	0.512846	-0.963403	18.8009	18.8664	18.9623	18.8596	0.0030669	19.8732	19.6202	19.9589	19.8735	0.00639742	2.11793e-05	0.000892789	FALSE
sp|P43278|H10_RAT	P43278	Histone H1.0	1.24779e+06	882869	1.10094e+06	898512	2.75136e+06	2.5992e+06	2.75397e+06	2.78479e+06	0.379281	-1.39866	20.2509	19.7518	20.0703	19.7772	0.0104342	21.3917	21.3096	21.3931	21.4091	0.00181802	2.52904e-05	0.00102127	FALSE
sp|P11030|ACBP_RAT	P11030	Acyl-CoA-binding protein	1.54918e+06	1.46589e+06	1.13252e+06	1.34237e+06	492927	343331	398508	346543	3.47178	1.79568	20.5631	20.4833	20.1111	20.3564	0.00839433	18.911	18.3892	18.6042	18.4027	0.011354	2.60908e-05	0.00102127	TRUE
sp|P46101|DPP6_RAT	P46101	Dipeptidyl aminopeptidase-like protein 6	420513	462913	514340	523414	197135	140978	132629	146113	3.11448	1.63899	18.6818	18.8204	18.9724	18.9976	0.00673681	17.5888	17.1051	17.017	17.1567	0.0128043	2.96603e-05	0.00109175	FALSE
sp|Q9QUL6|NSF_RAT	Q9QUL6	Vesicle-fusing ATPase	1.68286e+06	1.69348e+06	1.86066e+06	1.69859e+06	424944	244714	341854	452934	4.73598	2.24366	20.6825	20.6916	20.8274	20.6959	0.00288038	18.6969	17.9007	18.383	18.7889	0.0188184	2.98837e-05	0.00109175	FALSE
sp|P25809|KCRU_RAT	P25809	Creatine kinase U-type, mitochondrial	1.3967e+06	1.47941e+06	1.29926e+06	1.24462e+06	267877	195673	280334	387280	4.79151	2.26048	20.4136	20.4966	20.3093	20.2473	0.00469864	18.0312	17.5781	18.0968	18.563	0.0193173	3.34636e-05	0.00111689	TRUE
sp|Q02563|SV2A_RAT	Q02563	Synaptic vesicle glycoprotein 2A	114687	146291	137085	138565	45977.9	43310.1	56083.1	37510.2	2.9343	1.55302	16.8073	17.1585	17.0647	17.0802	0.00775704	15.4887	15.4024	15.7753	15.195	0.0134725	3.40987e-05	0.00111689	FALSE
sp|P21575-8|DYN1_RAT	P21575	Dynamin-1	416871	479502	618900	518104	123808	71869.9	78664.3	64379.7	6.00309	2.5857	18.6692	18.8712	19.2393	18.9829	0.010868	16.9177	16.1331	16.2634	15.9743	0.0219815	3.41828e-05	0.00111689	FALSE
sp|P19627|GNAZ_RAT	P19627	Guanine nucleotide-binding protein G(z) subunit alpha	312496	409302	442067	453828	21972.5	54098.4	40592.6	24701.3	11.4434	3.51644	18.2535	18.6428	18.7539	18.7918	0.0114597	14.4234	15.7233	15.3089	14.5923	0.0351966	3.4648e-05	0.00111689	FALSE
sp|P07632|SODC_RAT	P07632	Superoxide dismutase [Cu-Zn]	438793	499808	436052	430151	210769	183452	178985	144406	2.51501	1.33056	18.7432	18.931	18.7341	18.7145	0.00465366	17.6853	17.485	17.4495	17.1398	0.0111934	3.6157e-05	0.00113223	TRUE
sp|Q9EPH8|PABP1_RAT	Q9EPH8	Polyadenylate-binding protein 1	185137	171559	190736	192642	99244.7	97609.4	78463.9	79268.9	2.08714	1.06153	17.4982	17.3883	17.5412	17.5556	0.00374652	16.5987	16.5747	16.2597	16.2745	0.00974715	3.93069e-05	0.00117215	TRUE
sp|P63102|1433Z_RAT	P63102	14-3-3 protein zeta/delta	2.63383e+06	2.85305e+06	3.14633e+06	2.81224e+06	1.41288e+06	1.01129e+06	1.12005e+06	1.01036e+06	2.51296	1.32939	21.3287	21.4441	21.5852	21.4233	0.00427743	20.4302	19.9478	20.0951	19.9464	0.00981407	3.99667e-05	0.00117215	TRUE
sp|Q02874|H2AY_RAT	Q02874	Core histone macro-H2A.1	3.06476e+06	2.26182e+06	2.21256e+06	2.09778e+06	6.48707e+06	5.77136e+06	6.56619e+06	6.1488e+06	0.385887	-1.37375	21.5473	21.1091	21.0773	21.0004	0.0100893	22.6291	22.4605	22.6466	22.5519	0.00326123	4.06402e-05	0.00117215	FALSE
sp|Q4V7C7|ARP3_RAT	Q4V7C7	Actin-related protein 3	336541	380917	326155	326135	188261	147416	142376	144691	2.19954	1.1372	18.3604	18.5391	18.3152	18.3151	0.00502186	17.5224	17.1695	17.1193	17.1426	0.00956432	4.41553e-05	0.00124088	TRUE
sp|P10362|SCG2_RAT	P10362	Secretogranin-2	220802	249836	268523	235456	69486.1	36341.1	51899.1	36787.2	5.01054	2.32497	17.7524	17.9306	18.0347	17.8451	0.00583116	16.0844	15.1493	15.6634	15.1669	0.0249855	5.04424e-05	0.00138212	FALSE
sp|P24268|CATD_RAT	P24268	Cathepsin D	414896	377448	351665	335419	218919	181317	203389	200103	1.84071	0.88026	18.6624	18.5259	18.4238	18.3556	0.00625013	17.74	17.4682	17.6339	17.6104	0.0055018	5.49643e-05	0.00141881	TRUE
sp|P07825|SYPH_RAT	P07825	Synaptophysin	2.39359e+06	2.85395e+06	2.60108e+06	2.46369e+06	904606	530969	497343	525938	4.19395	2.06831	21.1907	21.4445	21.3107	21.2324	0.00454044	19.7869	19.0183	18.9239	19.0045	0.018261	5.59057e-05	0.00141881	FALSE
sp|Q64542-2|AT2B4_RAT	Q64542	Plasma membrane calcium-transporting ATPase 4	826502	688876	796998	790527	307478	189621	212323	267543	3.17606	1.66724	19.6567	19.3939	19.6042	19.5925	0.0051077	18.2301	17.5328	17.6959	18.0294	0.0153011	5.62139e-05	0.00141881	FALSE
sp|P53534|PYGB_RAT	P53534	Glycogen phosphorylase, brain form	275233	341418	408961	332400	121689	145992	114179	130536	2.65032	1.40617	18.0703	18.3812	18.6416	18.3426	0.0110285	16.8928	17.1555	16.8009	16.9941	0.00775492	5.69597e-05	0.00141881	TRUE
sp|P01830|THY1_RAT	P01830	Thy-1 membrane glycoprotein	666661	664201	737236	741388	56895.8	144514	98165.1	115871	6.76259	2.75757	19.3466	19.3413	19.4918	19.4999	0.00391469	15.796	17.1408	16.5829	16.8222	0.0299606	6.62822e-05	0.00161434	FALSE
sp|P07943|ALDR_RAT	P07943	Aldose reductase	162711	153678	146569	156662	84647.3	79599.2	62064.3	65188.9	2.12563	1.08789	17.312	17.2295	17.1612	17.2573	0.00314946	16.3692	16.2805	15.9215	15.9923	0.0116652	6.82797e-05	0.00162684	TRUE
sp|P62853|RS25_RAT	P62853	40S ribosomal protein S25	264598	234406	185358	261526	84241.6	81721	96323.1	67517.1	2.86804	1.52007	18.0134	17.8386	17.5	17.9966	0.0115646	16.3622	16.3184	16.5556	16.043	0.0112169	7.61922e-05	0.00177674	FALSE
sp|P62747|RHOB_RAT	P62747	Rho-related GTP-binding protein RhoB	217614	219667	193034	229398	126663	116952	100774	98231.1	1.94233	0.957786	17.7314	17.745	17.5585	17.8075	0.00521623	16.9506	16.8356	16.6208	16.5839	0.00904795	8.24712e-05	0.00183762	FALSE
sp|Q4KLY4|RING2_RAT	Q4KLY4	E3 ubiquitin-protein ligase RING2	71675.2	60154.5	59871.7	52783.8	119034	136011	146160	119260	0.469744	-1.09005	16.1292	15.8764	15.8696	15.6878	0.00988474	16.861	17.0534	17.1572	16.8637	0.00747049	8.35094e-05	0.00183762	FALSE
sp|P62716|PP2AB_RAT	P62716	Serine/threonine-protein phosphatase 2A catalytic subunit beta isoform	407611	452159	519871	509361	263211	228085	213292	207383	2.07134	1.05056	18.6368	18.7865	18.9878	18.9583	0.0075038	18.0059	17.7992	17.7025	17.6619	0.0074731	8.38329e-05	0.00183762	FALSE
sp|O88989|MDHC_RAT	O88989	Malate dehydrogenase, cytoplasmic	894967	1.00373e+06	1.18974e+06	981582	382506	212187	304566	274635	3.46711	1.79374	19.7715	19.9369	20.1822	19.9047	0.00743554	18.5451	17.695	18.2164	18.0672	0.0168419	8.88036e-05	0.00187536	TRUE
sp|Q9Z0J8|NEGR1_RAT	Q9Z0J8	Neuronal growth regulator 1	691371	770320	846319	872346	386163	319599	271018	263781	2.56364	1.3582	19.3991	19.5551	19.6908	19.7345	0.00668454	18.5589	18.2859	18.048	18.009	0.0120569	8.89769e-05	0.00187536	FALSE
sp|Q5XI32|CAPZB_RAT	Q5XI32	F-actin-capping protein subunit beta	339249	373163	412203	378035	201779	146067	186101	155625	2.1791	1.12373	18.372	18.5094	18.653	18.5282	0.00538045	17.6224	17.1563	17.5057	17.2477	0.0108424	9.28667e-05	0.00192041	FALSE
sp|P59215|GNAO_RAT	P59215	Guanine nucleotide-binding protein G(o) subunit alpha	5.35239e+06	5.98005e+06	5.77728e+06	6.15258e+06	2.79728e+06	1.95178e+06	1.86542e+06	1.65185e+06	2.8141	1.49268	22.3518	22.5117	22.462	22.5528	0.00334797	21.4156	20.8964	20.8311	20.6557	0.0135103	0.000106005	0.00208782	FALSE
sp|Q62733|LAP2_RAT	Q62733	Lamina-associated polypeptide 2, isoform beta	801943	524501	793980	562316	2.64809e+06	1.97332e+06	2.4675e+06	1.94701e+06	0.296897	-1.75196	19.6131	19.0006	19.5987	19.101	0.0144802	21.3365	20.9122	21.2346	20.8928	0.00924478	0.000107586	0.00208782	FALSE
sp|P10860|DHE3_RAT	P10860	Glutamate dehydrogenase 1, mitochondrial	1.009e+07	1.021e+07	8.55261e+06	8.11733e+06	4.04191e+06	2.53394e+06	2.97851e+06	3.54375e+06	2.82254	1.49699	23.2664	23.2835	23.0279	22.9526	0.00626589	21.9466	21.273	21.5062	21.7568	0.0117647	0.00010896	0.00208782	TRUE
sp|P29410|KAD2_RAT	P29410	Adenylate kinase 2, mitochondrial	354033	311955	212106	198584	1.288e+06	978092	951068	1.16182e+06	0.245874	-2.02401	18.4335	18.251	17.6944	17.5994	0.0197395	20.2967	19.8996	19.8592	20.148	0.00897299	0.000108978	0.00208782	TRUE
sp|Q5FVI4|CEND_RAT	Q5FVI4	Cell cycle exit and neuronal differentiation protein 1	1.6939e+06	1.79401e+06	1.6918e+06	1.87921e+06	677610	483238	713252	796806	2.6429	1.40212	20.6919	20.7748	20.6901	20.8417	0.00304594	19.3701	18.8824	19.4441	19.6039	0.0139305	0.00011052	0.00208782	FALSE
sp|P60522|GBRL2_RAT	P60522	Gamma-aminobutyric acid receptor-associated protein-like 2	203808	240836	243505	252686	134430	101883	121180	105278	2.03304	1.02364	17.6369	17.8777	17.8936	17.947	0.00669186	17.0365	16.6366	16.8868	16.6838	0.00955451	0.000112392	0.00208782	FALSE
sp|P56574|IDHP_RAT	P56574	Isocitrate dehydrogenase [NADP], mitochondrial	2.08437e+06	2.0703e+06	2.04243e+06	1.61722e+06	4.79869e+06	3.61097e+06	4.17323e+06	4.75558e+06	0.450693	-1.14978	20.9912	20.9814	20.9619	20.6251	0.00733578	22.1942	21.784	21.9927	22.1812	0.00757569	0.000121381	0.00216969	TRUE
sp|Q9JJ05|C1GLT_RAT	Q9JJ05	Glycoprotein-N-acetylgalactosamine 3-beta-galactosyltransferase 1	87388.2	73252.9	85998.6	71019.8	23904.7	17834.9	31289.3	27790.6	3.15078	1.65571	16.4152	16.1606	16.392	16.1159	0.00822618	14.545	14.1224	14.9334	14.7623	0.0207955	0.000121389	0.00216969	FALSE
sp|P11442|CLH_RAT	P11442	Clathrin heavy chain 1	2.12449e+06	2.24485e+06	2.33763e+06	2.37479e+06	1.35667e+06	1.07688e+06	955355	967294	2.08479	1.0599	21.0187	21.0982	21.1566	21.1794	0.00294089	20.3716	20.0384	19.8657	19.8836	0.0101298	0.000122738	0.00216969	TRUE
sp|P42893|ECE1_RAT	P42893	Endothelin-converting enzyme 1	313722	389160	398112	386026	180413	127553	127196	112305	2.71618	1.44158	18.2591	18.57	18.6028	18.5583	0.00749441	17.4609	16.9607	16.9567	16.7771	0.0149499	0.000126405	0.00219905	FALSE
sp|P34926|MAP1A_RAT	P34926	Microtubule-associated protein 1A	199531	202984	210857	201319	76255.3	63438.2	38512.8	60730.4	3.40966	1.76963	17.6063	17.631	17.6859	17.6191	0.00172097	16.2186	15.9531	15.233	15.8901	0.0229152	0.000133762	0.00229067	FALSE
sp|P0C0S7|H2AZ_RAT	P0C0S7	Histone H2A.Z	1.595e+06	1.23664e+06	1.75075e+06	1.50722e+06	3.58957e+06	2.93378e+06	4.00045e+06	3.70663e+06	0.427929	-1.22456	20.6051	20.238	20.7395	20.5235	0.00894368	21.7754	21.4843	21.9317	21.8217	0.00760054	0.0001359	0.00229148	TRUE
sp|P62749|HPCL1_RAT	P62749	Hippocalcin-like protein 1	115728	133709	78860	80547.2	25493.3	12200.1	16970.8	18891.3	5.5583	2.47464	16.8204	17.0287	16.267	16.2975	0.0198548	14.6378	13.5746	14.0508	14.2054	0.0269191	0.000139532	0.00231708	FALSE
sp|P32851|STX1A_RAT	P32851	Syntaxin-1A	86510.5	87333.3	114394	111995	22566.5	8588.86	11992.8	18033.1	6.54176	2.70968	16.4006	16.4142	16.8037	16.7731	0.011498	14.4619	13.0683	13.5499	14.1384	0.0388503	0.00014522	0.00237554	FALSE
sp|Q4QRB4|TBB3_RAT	Q4QRB4	Tubulin beta-3 chain	3.23019e+06	4.13562e+06	4.8931e+06	4.77332e+06	1.76193e+06	1.5611e+06	1.54803e+06	1.23418e+06	2.78977	1.48015	21.6232	21.9797	22.2223	22.1866	0.0108172	20.7487	20.5741	20.562	20.2351	0.00903968	0.000149703	0.00241286	TRUE
sp|Q07647|GTR3_RAT	Q07647	Solute carrier family 2, facilitated glucose transporter member 3	61753.4	68681.1	101205	76031.2	12292.1	19709.2	7996.81	9604.16	6.20274	2.63291	15.9142	16.0676	16.6269	16.2143	0.0163702	13.5854	14.2666	12.9652	13.2294	0.0361365	0.00015532	0.00246711	FALSE
sp|P47819|GFAP_RAT	P47819	Glial fibrillary acidic protein	144876	145222	174376	162511	31005.6	19860.3	17434.2	43294.5	5.61843	2.49017	17.1445	17.1479	17.4118	17.3102	0.00656539	14.9202	14.2776	14.0896	15.4019	0.0355632	0.000157851	0.0024715	FALSE
sp|P60123|RUVB1_RAT	P60123	RuvB-like 1	163027	142267	184860	163060	300887	283075	343872	273363	0.543803	-0.878845	17.3147	17.1182	17.4961	17.315	0.00772003	18.1989	18.1108	18.3915	18.0605	0.00693929	0.000167396	0.00258403	FALSE
sp|Q5RJQ4|SIRT2_RAT	Q5RJQ4	NAD-dependent protein deacetylase sirtuin-2	256711	293474	302440	341628	145869	88953.1	95670.4	92782.3	2.82146	1.49644	17.9698	18.1629	18.2063	18.3821	0.0080655	17.1543	16.4408	16.5458	16.5016	0.0172545	0.000182721	0.00278142	FALSE
sp|P85971|6PGL_RAT	P85971	6-phosphogluconolactonase	153489	167240	98597	156876	24850.4	45068.8	31837.2	23958.1	4.58341	2.19642	17.2278	17.3516	16.5893	17.2593	0.0176735	14.601	15.4598	14.9584	14.5482	0.024437	0.000188694	0.00279229	FALSE
sp|P07153|RPN1_RAT	P07153	Dolichyl-diphosphooligosaccharide--protein glycosyltransferase subunit 1	1.58155e+06	1.44908e+06	1.65315e+06	1.49738e+06	2.89411e+06	2.28173e+06	2.40384e+06	2.43645e+06	0.617121	-0.696374	20.5929	20.4667	20.6568	20.514	0.00354518	21.4647	21.1217	21.1969	21.2163	0.00606787	0.000190433	0.00279229	TRUE
sp|P28023|DCTN1_RAT	P28023	Dynactin subunit 1	248728	287050	272573	327180	179619	171837	171431	179763	1.61607	0.692487	17.9242	18.1309	18.0563	18.3197	0.00789768	17.4546	17.3907	17.3873	17.4557	0.00190073	0.000191078	0.00279229	FALSE
sp|Q9Z1E1|FLOT1_RAT	Q9Z1E1	Flotillin-1	202484	231518	218150	260568	112408	111904	78316.9	85298.7	2.35281	1.23438	17.6274	17.8208	17.735	17.9913	0.00748053	16.7784	16.7719	16.257	16.3802	0.014044	0.000194753	0.00280854	TRUE
sp|Q6AXN4|NDC1_RAT	Q6AXN4	Nucleoporin NDC1	41106.7	40223.3	34196.8	28142.6	88385.2	72468.6	92689	76033.8	0.435921	-1.19786	15.3271	15.2957	15.0616	14.7805	0.0145091	16.4315	16.1451	16.5001	16.2144	0.00901479	0.000216244	0.00307797	FALSE
sp|P60905|DNJC5_RAT	P60905	DnaJ homolog subfamily C member 5	140760	147133	66109.2	148793	23987.6	17750	20936.8	13051.2	6.63971	2.73112	17.1029	17.1668	16.0126	17.1829	0.0292777	14.55	14.1155	14.3538	13.6719	0.0231126	0.000222358	0.00310873	FALSE
sp|Q9WTP0|E41L1_RAT	Q9WTP0	Band 4.1-like protein 1	237268	320236	239098	295798	144866	101840	115537	111558	2.30561	1.20515	17.8562	18.2888	17.8672	18.1743	0.0104912	17.1444	16.636	16.818	16.7674	0.0111089	0.000227189	0.00310873	FALSE
sp|Q66HD0|ENPL_RAT	Q66HD0	Endoplasmin	1.94199e+06	1.80633e+06	1.8308e+06	1.51579e+06	3.54441e+06	2.84825e+06	2.98814e+06	3.02752e+06	0.571786	-0.806453	20.8891	20.7846	20.804	20.5316	0.00642582	21.7571	21.4416	21.5108	21.5297	0.00549781	0.000227748	0.00310873	TRUE
sp|P24329|THTR_RAT	P24329	Thiosulfate sulfurtransferase	1.79041e+06	1.80318e+06	1.64391e+06	1.38038e+06	886459	575292	671151	706449	2.33078	1.22081	20.7719	20.7821	20.6487	20.3966	0.0075216	19.7577	19.1339	19.3563	19.4302	0.0115155	0.000229751	0.00310873	TRUE
sp|P11348|DHPR_RAT	P11348	Dihydropteridine reductase	164414	165856	150533	148100	107004	93580.9	84809.1	79818.7	1.72202	0.7841	17.327	17.3396	17.1997	17.1762	0.00424454	16.7073	16.5139	16.3719	16.2844	0.00970997	0.000235601	0.00314901	TRUE
sp|Q641Y0|OST48_RAT	Q641Y0	Dolichyl-diphosphooligosaccharide--protein glycosyltransferase 48 kDa subunit	1.43163e+06	1.21363e+06	1.46499e+06	1.49298e+06	2.13432e+06	2.00081e+06	2.11574e+06	2.00439e+06	0.678746	-0.559056	20.4492	20.2109	20.4825	20.5098	0.00581413	21.0253	20.9322	21.0127	20.9347	0.00205183	0.000246713	0.0032578	TRUE
sp|Q9R066|CXAR_RAT	Q9R066	Coxsackievirus and adenovirus receptor homolog	187686	209116	220970	217577	126164	104788	93347.8	84123.6	2.0453	1.03231	17.518	17.6739	17.7535	17.7312	0.00520562	16.9449	16.6771	16.5103	16.3602	0.013053	0.000253662	0.00328038	FALSE
sp|Q812D1|PSIP1_RAT	Q812D1	PC4 and SFRS1-interacting protein	924609	665267	877966	641749	1.59217e+06	1.73455e+06	1.93695e+06	1.59581e+06	0.453328	-1.14137	19.8185	19.3436	19.7438	19.2916	0.011969	20.6026	20.7261	20.8854	20.6059	0.00557508	0.000256589	0.00328038	FALSE
sp|Q66HA8|HS105_RAT	Q66HA8	Heat shock protein 105 kDa	175938	207866	224295	227243	116849	104248	83425.1	85163.1	2.14363	1.10006	17.4247	17.6653	17.775	17.7939	0.00832273	16.8343	16.6697	16.3482	16.3779	0.0122753	0.000261508	0.00328038	TRUE
sp|Q9QWN8|SPTN2_RAT	Q9QWN8	Spectrin beta chain, non-erythrocytic 2	184611	218447	207744	221374	126644	87152	110417	104305	1.94198	0.957531	17.4941	17.7369	17.6644	17.7561	0.00584648	16.9504	16.4112	16.7526	16.6705	0.0115857	0.000263188	0.00328038	FALSE
sp|Q9WVJ4|SYJ2B_RAT	Q9WVJ4	Synaptojanin-2-binding protein	96211.5	107688	95179.4	91503.8	209823	154772	162561	192146	0.543001	-0.880974	16.5539	16.7165	16.5384	16.4815	0.00527053	17.6788	17.2398	17.3106	17.5518	0.010184	0.000263388	0.00328038	TRUE
sp|P16086|SPTA2_RAT	P16086	Spectrin alpha chain, non-erythrocytic 1	1.24256e+06	1.19769e+06	1.49098e+06	1.76317e+06	745639	586478	619138	597709	2.23401	1.15963	20.2449	20.1918	20.5078	20.7497	0.0109244	19.5081	19.1617	19.2399	19.1891	0.00714148	0.00027205	0.00334649	TRUE
sp|Q9EPB1|DPP2_RAT	Q9EPB1	Dipeptidyl peptidase 2	172306	152993	169890	135349	100938	87103.7	99148.1	97011.7	1.64117	0.714721	17.3946	17.2231	17.3742	17.0463	0.00810059	16.6231	16.4104	16.5973	16.5659	0.00499263	0.000274803	0.00334649	FALSE
sp|Q63081|PDIA6_RAT	Q63081	Protein disulfide-isomerase A6	3.3555e+06	3.17054e+06	3.44139e+06	2.21262e+06	7.85974e+06	6.76408e+06	6.52839e+06	6.55008e+06	0.439677	-1.18549	21.6781	21.5963	21.7146	21.0773	0.011953	22.9061	22.6895	22.6383	22.6431	0.00482856	0.000301446	0.0036306	TRUE
sp|Q66H94|FKBP9_RAT	Q66H94	Peptidyl-prolyl cis-trans isomerase FKBP9	19705.5	16379.9	21127.6	40709	133758	120122	91325.2	106917	0.216583	-2.20701	14.2663	13.9996	14.3668	15.3131	0.034221	17.0293	16.8741	16.4787	16.7061	0.0121814	0.000316703	0.00372046	FALSE
sp|P68255|1433T_RAT	P68255	14-3-3 protein theta	485177	527190	658037	644179	287662	229842	213111	173288	2.56065	1.35651	18.8882	19.008	19.3278	19.2971	0.0097946	18.134	17.8103	17.7012	17.4028	0.0147198	0.000320493	0.00372046	FALSE
sp|Q9QZM5|ABI1_RAT	Q9QZM5	Abl interactor 1	65503.2	74692.8	79939.5	73311.8	37666.9	27060.6	20196.6	26923.1	2.62364	1.39157	15.9993	16.1887	16.2866	16.1618	0.00639296	15.201	14.7239	14.3018	14.7166	0.0216007	0.000320665	0.00372046	FALSE
sp|P29147|BDH_RAT	P29147	D-beta-hydroxybutyrate dehydrogenase, mitochondrial	3.21787e+06	3.18349e+06	2.41099e+06	2.26464e+06	1.08976e+06	512646	720721	647812	3.72845	1.89858	21.6177	21.6022	21.2012	21.1109	0.0107213	20.0556	18.9676	19.4591	19.3052	0.020252	0.000322485	0.00372046	TRUE
sp|Q6XVN8|MLP3A_RAT	Q6XVN8	Microtubule-associated proteins 1A/1B light chain 3A	588101	669542	674291	680313	373907	284208	286525	221588	2.23991	1.16344	19.1657	19.3528	19.363	19.3758	0.00446318	18.5123	18.1166	18.1283	17.7575	0.0147262	0.000331882	0.00378899	FALSE
sp|P62944|AP2B1_RAT	P62944	AP-2 complex subunit beta	1.39224e+06	1.08472e+06	1.06537e+06	1.2658e+06	211948	106979	85410.3	275373	7.0738	2.82249	20.409	20.0489	20.0229	20.2716	0.00792649	17.6933	16.707	16.3821	18.071	0.0401795	0.000347758	0.00390969	TRUE
sp|P13596|NCAM1_RAT	P13596	Neural cell adhesion molecule 1	4.62295e+06	5.07175e+06	4.86552e+06	4.76197e+06	2.98498e+06	2.17424e+06	1.98793e+06	1.8412e+06	2.14969	1.10413	22.1404	22.2741	22.2142	22.1831	0.00219365	21.5093	21.0521	20.9228	20.8122	0.0125846	0.000349589	0.00390969	FALSE
sp|Q62745|CD81_RAT	Q62745	CD81 antigen	247754	278000	240970	235383	89087	137418	129709	123555	2.08873	1.06262	17.9186	18.0847	17.8785	17.8446	0.00514134	16.4429	17.0682	16.9849	16.9148	0.0144038	0.000364225	0.00403223	FALSE
sp|Q6AYI5|SHOC2_RAT	Q6AYI5	Leucine-rich repeat protein SHOC-2	65165.4	74398.3	88149.5	68570.2	21470.1	32706.2	17548.5	28393.7	2.95933	1.56527	15.9918	16.183	16.4277	16.0653	0.0102217	14.39	14.9973	14.0991	14.7933	0.0239384	0.000372499	0.00408259	FALSE
sp|Q5XIP9|TMM43_RAT	Q5XIP9	Transmembrane protein 43	51644.4	44977.7	106463	44809.8	307822	253120	249322	250207	0.233759	-2.0969	15.6563	15.4569	16.7	15.4515	0.0326814	18.2317	17.9495	17.9276	17.9328	0.00710932	0.00038119	0.00413648	FALSE
sp|P62161|CALM_RAT	P62161	Calmodulin	7.02864e+06	8.23369e+06	1.09631e+07	1.0592e+07	3.76803e+06	3.07112e+06	3.19361e+06	2.19503e+06	3.01097	1.59023	22.7448	22.9731	23.3862	23.3365	0.0114414	21.8454	21.5503	21.6068	21.0658	0.0131568	0.000385217	0.00413919	TRUE
sp|P62632|EF1A2_RAT	P62632	Elongation factor 1-alpha 2	414625	506019	564791	595518	196627	164061	92276.1	116402	3.65486	1.86982	18.6614	18.9488	19.1074	19.1838	0.0105435	17.5851	17.3239	16.4937	16.8288	0.0248643	0.00039745	0.00419297	TRUE
sp|P05708|HXK1_RAT	P05708	Hexokinase-1	1.31725e+06	1.50647e+06	1.64538e+06	1.56215e+06	591392	488408	698225	820706	2.32085	1.21465	20.3291	20.5227	20.65	20.5751	0.00578596	19.1738	18.8977	19.4133	19.6465	0.0144253	0.000397873	0.00419297	TRUE
sp|P56603|SCAM1_RAT	P56603	Secretory carrier-associated membrane protein 1	465181	516921	568468	586407	319612	233397	199193	234509	2.16576	1.11487	18.8274	18.9796	19.1167	19.1615	0.00685957	18.286	17.8324	17.6038	17.8393	0.0138217	0.000421438	0.00439901	FALSE
sp|Q8VID1|DHRS4_RAT	Q8VID1	Dehydrogenase/reductase SDR family member 4	83611.2	108699	107478	74180	347824	217396	247126	219887	0.36229	-1.46478	16.3514	16.73	16.7137	16.1787	0.0143368	18.408	17.73	17.9149	17.7464	0.015279	0.000434846	0.00442483	TRUE
sp|Q794F9|4F2_RAT	Q794F9	4F2 cell-surface antigen heavy chain	1.51271e+06	1.49638e+06	1.70414e+06	1.59927e+06	1.13428e+06	936207	974180	831384	1.62859	0.703621	20.5287	20.513	20.7006	20.609	0.0036231	20.1133	19.8365	19.8938	19.6652	0.00805976	0.000435144	0.00442483	FALSE
sp|P29457|SERPH_RAT	P29457	Serpin H1	1.39243e+06	1.03178e+06	1.23226e+06	736632	3.94537e+06	3.15394e+06	2.72079e+06	3.15848e+06	0.338488	-1.56282	20.4092	19.9767	20.2329	19.4906	0.0172736	21.9117	21.5887	21.3756	21.5908	0.00885704	0.000436023	0.00442483	TRUE
sp|Q07936|ANXA2_RAT	Q07936	Annexin A2	137017	142320	102137	153975	448411	274293	328871	423911	0.362897	-1.46237	17.064	17.1188	16.6401	17.2323	0.0131728	18.7745	18.0654	18.3272	18.6934	0.015476	0.000450156	0.00452634	TRUE
sp|Q04931|SSRP1_RAT	Q04931	FACT complex subunit SSRP1	421887	258600	441969	314661	867744	793193	871589	875660	0.421666	-1.24583	18.6865	17.9804	18.7536	18.2634	0.0171687	19.7269	19.5973	19.7333	19.74	0.00300064	0.000464271	0.00462583	FALSE
sp|P19944|RLA1_RAT	P19944	60S acidic ribosomal protein P1	205759	212108	225590	266506	137846	134926	110191	104094	1.86829	0.901717	17.6506	17.6944	17.7833	18.0238	0.00811075	17.0727	17.0418	16.7496	16.6675	0.0104881	0.000471027	0.00465086	TRUE
sp|P61206|ARF3_RAT	P61206	ADP-ribosylation factor 3	769671	897635	1.27647e+06	1.54929e+06	315890	281052	400290	278313	3.52247	1.81659	19.5539	19.7758	20.2837	20.5632	0.0199432	18.2691	18.1005	18.6107	18.0863	0.0115642	0.0004917	0.00477586	FALSE
sp|Q9ESI7|DCX_RAT	Q9ESI7	Neuronal migration protein doublecortin	1.04218e+06	1.20228e+06	1.35064e+06	1.54587e+06	654617	575651	466653	418960	2.4297	1.28078	19.9912	20.1973	20.3652	20.56	0.0103412	19.3203	19.1348	18.832	18.6765	0.013252	0.000492402	0.00477586	FALSE
sp|P25235|RPN2_RAT	P25235	Dolichyl-diphosphooligosaccharide--protein glycosyltransferase subunit 2	654861	626457	757765	673000	1.18224e+06	951118	1.00765e+06	998198	0.655218	-0.609952	19.3208	19.2569	19.5314	19.3602	0.00524866	20.1731	19.8593	19.9426	19.929	0.00591261	0.000509368	0.00489708	TRUE
sp|Q62888|NLGN2_RAT	Q62888	Neuroligin-2	134516	167034	204395	203019	93560.2	77919.2	82668.3	87876.6	2.07285	1.05161	17.0374	17.3498	17.641	17.6313	0.0142015	16.5136	16.2497	16.335	16.4232	0.00600616	0.000523068	0.00498507	FALSE
sp|Q63716|PRDX1_RAT	Q63716	Peroxiredoxin-1	448016	450685	507435	510363	279903	196803	237137	163945	2.18333	1.12653	18.7732	18.7818	18.9529	18.9612	0.00476318	18.0946	17.5864	17.8554	17.3229	0.0163142	0.000583884	0.0055167	TRUE
sp|P55053|FABP5_RAT	P55053	Fatty acid-binding protein, epidermal	773594	859647	790545	800618	452674	349513	342623	239801	2.32874	1.21955	19.5612	19.7134	19.5925	19.6108	0.00290767	18.7881	18.415	18.3863	17.8715	0.01776	0.00060051	0.00562529	TRUE
sp|Q9WVB1|RAB6A_RAT	Q9WVB1	Ras-related protein Rab-6A	927110	993455	1.23403e+06	943825	557008	376200	557056	452339	2.10975	1.07708	19.8224	19.9221	20.2349	19.8482	0.0082503	19.0873	18.5211	19.0875	18.787	0.0125152	0.000613646	0.00569963	FALSE
sp|P97546|NPTN_RAT	P97546	Neuroplastin	684350	513822	980249	662134	297294	165958	192706	220881	3.23954	1.69579	19.3844	18.9709	19.9028	19.3368	0.0171195	18.1815	17.3405	17.556	17.7529	0.017507	0.000659511	0.00606314	FALSE
sp|Q6P6V0|G6PI_RAT	Q6P6V0	Glucose-6-phosphate isomerase	636143	662898	643790	625264	374304	338415	243067	225145	2.17463	1.12077	19.279	19.3384	19.2962	19.2541	0.00159316	18.5139	18.3684	17.891	17.7805	0.0170638	0.000672419	0.00606314	TRUE
sp|O08651|SERA_RAT	O08651	D-3-phosphoglycerate dehydrogenase	107610	100776	25072.1	105866	4291.91	7439.43	4234.53	8001.32	14.1578	3.82353	16.7155	16.6208	14.6138	16.6919	0.055299	12.0674	12.861	12.048	12.966	0.0344049	0.000674707	0.00606314	TRUE
sp|Q9WUL0|TOP1_RAT	Q9WUL0	DNA topoisomerase 1	479857	460007	410698	223378	1.12896e+06	1.18691e+06	1.2538e+06	1.19499e+06	0.330336	-1.59799	18.8722	18.8113	18.6477	17.7691	0.0239737	20.1066	20.1788	20.2579	20.1886	0.00265646	0.000674912	0.00606314	FALSE
sp|Q5HZV9|PP1R7_RAT	Q5HZV9	Protein phosphatase 1 regulatory subunit 7	83771.7	87445.1	128345	83346.9	48737.8	36010.5	32866.7	29474.2	2.60324	1.38031	16.3542	16.4161	16.9697	16.3468	0.015739	15.5728	15.1361	15.0043	14.8472	0.0178287	0.000694501	0.0061884	FALSE
sp|P31044|PEBP1_RAT	P31044	Phosphatidylethanolamine-binding protein 1	1.48765e+06	1.63651e+06	1.71455e+06	1.54219e+06	956253	689936	569348	521190	2.33158	1.22131	20.5046	20.6422	20.7094	20.5566	0.00381376	19.867	19.3961	19.119	18.9914	0.0173632	0.000729426	0.00643066	TRUE
sp|P04905|GSTM1_RAT	P04905	Glutathione S-transferase Mu 1	178052	210462	167626	174636	75255.2	31026.9	63456.7	46101.5	3.38573	1.75947	17.4419	17.6832	17.3549	17.414	0.00715835	16.1995	14.9212	15.9535	15.4925	0.0311513	0.00074115	0.00643066	TRUE
sp|Q9WVC0|SEPT7_RAT	Q9WVC0	Septin-7	254624	229938	161174	199766	116700	98374.1	96392.5	84603	2.13473	1.09405	17.958	17.8109	17.2983	17.608	0.0140022	16.8324	16.586	16.5566	16.3684	0.00995006	0.000741212	0.00643066	FALSE
sp|Q6RUV5|RAC1_RAT	Q6RUV5	Ras-related C3 botulinum toxin substrate 1	1.2516e+06	1.42635e+06	1.62694e+06	1.71691e+06	925411	840383	787498	663956	1.87173	0.90437	20.2553	20.4439	20.6337	20.7114	0.00862132	19.8197	19.6807	19.5869	19.3407	0.0089068	0.000745159	0.00643066	FALSE
sp|B3GNI6|SEP11_RAT	B3GNI6	Septin-11	354621	381638	449913	433282	245657	211407	214177	158062	1.95279	0.965535	18.4359	18.5418	18.7793	18.7249	0.0074211	17.9063	17.6897	17.7084	17.2701	0.0131343	0.000764021	0.00654193	FALSE
sp|P18484|AP2A2_RAT	P18484	AP-2 complex subunit alpha-2	1.17839e+06	1.36789e+06	1.45044e+06	1.45864e+06	938411	714628	631330	725645	1.8124	0.857904	20.1684	20.3835	20.4681	20.4762	0.00609383	19.8399	19.4468	19.268	19.4689	0.0106607	0.000805646	0.00684041	FALSE
sp|Q6Q0N3|NT5D2_RAT	Q6Q0N3	5'-nucleotidase domain-containing protein 2	584725	662169	540533	368291	1.53133e+06	1.09075e+06	1.28026e+06	1.55891e+06	0.39473	-1.34106	19.1574	19.3368	19.044	18.4905	0.0166283	20.5464	20.0569	20.288	20.5721	0.0103184	0.000811362	0.00684041	TRUE
sp|Q62636|RAP1B_RAT	Q62636	Ras-related protein Rap-1b	160449	168719	212769	189750	118928	77453	87785.9	82278	1.99672	0.99763	17.2918	17.3643	17.6989	17.5337	0.00902242	16.8597	16.241	16.4217	16.3282	0.0144556	0.000865139	0.00723811	FALSE
sp|P62078|TIM8B_RAT	P62078	Mitochondrial import inner membrane translocase subunit Tim8 B	111249	143313	139469	119070	211604	183615	208532	239546	0.608446	-0.716799	16.7634	17.1288	17.0896	16.8614	0.00902089	17.691	17.4863	17.6699	17.8699	0.00768353	0.000897923	0.00745548	TRUE
sp|P70615|LMNB1_RAT	P70615	Lamin-B1	1.33408e+06	962209	875081	687399	2.96348e+06	2.32604e+06	2.38263e+06	2.04928e+06	0.396934	-1.33303	20.3474	19.876	19.7391	19.3908	0.0172922	21.4989	21.1494	21.1841	20.9667	0.00902918	0.000962184	0.00792897	TRUE
sp|O35509|RB11B_RAT	O35509	Ras-related protein Rab-11B	589874	689976	874055	868607	413099	299500	399766	330522	2.09477	1.06679	19.17	19.3962	19.7374	19.7283	0.012235	18.6561	18.1922	18.6088	18.3344	0.0104098	0.000969798	0.00793208	TRUE
sp|P11517|HBB2_RAT	P11517	Hemoglobin subunit beta-2	3.27265e+06	1.90841e+06	1.39224e+06	540689	142978	144408	177659	154202	11.4882	3.52208	21.642	20.8639	20.409	19.0444	0.046063	17.1254	17.1398	17.4388	17.2345	0.00725773	0.00103293	0.00829049	TRUE
sp|O88923-3|LPHN2_RAT	O88923	Latrophilin-2	101399	121235	132050	122250	78445.4	49598.9	53286.9	61848.1	1.96125	0.971771	16.6297	16.8874	17.0107	16.8995	0.00828574	16.2594	15.598	15.7015	15.9164	0.0159468	0.00103442	0.00829049	FALSE
sp|P62815|VATB2_RAT	P62815	V-type proton ATPase subunit B, brain isoform	735850	441302	709256	765034	203377	282789	134891	145187	3.46031	1.7909	19.4891	18.7514	19.4359	19.5452	0.0166879	17.6338	18.1094	17.0414	17.1476	0.0243107	0.00103631	0.00829049	TRUE
sp|Q64548-2|RTN1_RAT	Q64548	Reticulon-1	4.43792e+06	5.70021e+06	6.62777e+06	7.00553e+06	3.22509e+06	3.0814e+06	2.86603e+06	3.3141e+06	1.90375	0.928843	22.0815	22.4426	22.6601	22.7401	0.0113473	21.6209	21.5552	21.4506	21.6602	0.00367836	0.00105751	0.00839726	FALSE
sp|P17046|LAMP2_RAT	P17046	Lysosome-associated membrane glycoprotein 2	106742	115343	99834.7	103495	79047.6	55299.8	53610.9	59933.6	1.71613	0.779158	16.7038	16.8156	16.6073	16.6592	0.00459921	16.2704	15.755	15.7102	15.8711	0.013888	0.00106498	0.00839726	FALSE
sp|Q00566-2|MECP2_RAT	Q00566	Methyl-CpG-binding protein 2	506909	450338	279228	312089	978196	865499	826369	904959	0.433162	-1.20702	18.9514	18.7806	18.0911	18.2516	0.019282	19.8998	19.7232	19.6564	19.7875	0.00453857	0.00108042	0.00845817	FALSE
sp|Q62658|FKB1A_RAT	Q62658	Peptidyl-prolyl cis-trans isomerase FKBP1A	217854	209419	230062	225860	81607.8	59892.6	50419.6	24647.8	4.07814	2.02791	17.733	17.676	17.8117	17.7851	0.00292503	16.3164	15.8701	15.6217	14.5892	0.0406506	0.00109265	0.00846511	FALSE
sp|P26453-2|BASI_RAT	P26453	Basigin	336378	256103	368588	277978	111954	132038	56656.1	94586.5	3.13496	1.64845	18.3597	17.9664	18.4917	18.0846	0.0115043	16.7726	17.0106	15.7899	16.5293	0.0276873	0.00110086	0.00846511	TRUE
sp|P62824|RAB3C_RAT	P62824	Ras-related protein Rab-3C	314774	319421	379072	339013	182114	87255.1	132767	145935	2.46735	1.30296	18.264	18.2851	18.5321	18.371	0.00574655	17.4745	16.413	17.0185	17.155	0.0226322	0.00110448	0.00846511	FALSE
sp|P67779|PHB_RAT	P67779	Prohibitin	4.06505e+06	3.93732e+06	3.57717e+06	3.61207e+06	6.45488e+06	5.1847e+06	5.29273e+06	6.79936e+06	0.640141	-0.643539	21.9548	21.9088	21.7704	21.7844	0.00361775	22.622	22.3058	22.3356	22.697	0.00763739	0.00112998	0.0086004	TRUE
sp|P10536|RAB1B_RAT	P10536	Ras-related protein Rab-1B	506345	540044	659165	624732	422520	344145	372779	358102	1.55607	0.637907	18.9498	19.0427	19.3303	19.2529	0.00803062	18.6887	18.3927	18.508	18.45	0.00599721	0.00115996	0.00871558	FALSE
sp|Q9JID2|GNA11_RAT	Q9JID2	Guanine nucleotide-binding protein subunit alpha-11	499220	579598	624908	683841	416146	352371	313603	335874	1.68376	0.75169	18.9293	19.1447	19.2533	19.3833	0.00867729	18.6667	18.4267	18.2586	18.3576	0.00816973	0.00116102	0.00871558	FALSE
sp|Q64566-2|AT2C1_RAT	Q64566	Calcium-transporting ATPase type 2C member 1	66620.8	68132.2	99306.4	103021	21815.4	14592.9	24510	36397.8	3.46377	1.79234	16.0237	16.056	16.5996	16.6526	0.0179962	14.4131	13.833	14.5811	15.1516	0.0324234	0.00121085	0.00902783	FALSE
sp|P16638|ACLY_RAT	P16638	ATP-citrate synthase	657651	706397	737090	590024	425612	334124	293355	235553	2.08837	1.06237	19.327	19.4301	19.4915	19.1704	0.00628174	18.6992	18.35	18.1623	17.8457	0.0169223	0.00127555	0.00944594	TRUE
sp|B2RYG6|OTUB1_RAT	B2RYG6	Ubiquitin thioesterase OTUB1	60672.9	66337.7	65945.9	60577.5	45202.6	32728.6	28551	27509.6	1.89216	0.920033	15.8888	16.0175	16.009	15.8865	0.00394326	15.4641	14.9983	14.8013	14.7476	0.0188102	0.00128707	0.00946727	FALSE
sp|P61265|STX1B_RAT	P61265	Syntaxin-1B	302819	332814	328704	313906	78208.4	120118	59461.5	31481.2	4.41887	2.14368	18.2081	18.3444	18.3264	18.26	0.00296791	16.255	16.8741	15.8597	14.9422	0.0438699	0.0012957	0.00946727	FALSE
sp|Q9WVA1|TIM8A_RAT	Q9WVA1	Mitochondrial import inner membrane translocase subunit Tim8 A	308722	369949	295812	335342	478846	431246	478815	545825	0.677007	-0.562758	18.236	18.497	18.1743	18.3553	0.0067297	18.8692	18.7182	18.8691	19.0581	0.00638583	0.00131186	0.0094816	TRUE
sp|P18422|PSA3_RAT	P18422	Proteasome subunit alpha type-3	146354	173325	163562	154325	99210.8	74943.2	68560.9	51051.2	2.17032	1.11791	17.1591	17.4031	17.3195	17.2356	0.0052805	16.5982	16.1935	16.0651	15.6397	0.0212084	0.00131497	0.0094816	FALSE
sp|P11598|PDIA3_RAT	P11598	Protein disulfide-isomerase A3	2.97557e+06	2.73944e+06	2.22124e+06	2.08276e+06	4.70405e+06	4.1705e+06	4.00607e+06	3.94565e+06	0.595438	-0.747977	21.5047	21.3854	21.0829	20.9901	0.00994184	22.1655	21.9918	21.9338	21.9118	0.004523	0.00133321	0.00954612	TRUE
sp|Q6AYH5|DCTN2_RAT	Q6AYH5	Dynactin subunit 2	805762	765931	926531	810961	597893	518031	488983	406435	1.64526	0.718318	19.62	19.5469	19.8215	19.6293	0.00516972	19.1895	18.9827	18.8994	18.6327	0.010548	0.00134133	0.00954612	FALSE
sp|P83888|TBG1_RAT	P83888	Tubulin gamma-1 chain	71163.5	40170.3	62339.6	58698.3	140132	113583	120491	108668	0.481225	-1.05522	16.1189	15.2938	15.9279	15.841	0.0194054	17.0964	16.7934	16.8786	16.7296	0.00821431	0.00143808	0.0101031	TRUE
sp|Q05695-2|L1CAM_RAT	Q05695	Neural cell adhesion molecule L1	534693	673149	852382	928638	399279	275770	326269	289859	2.31483	1.21091	19.0284	19.3606	19.7011	19.8248	0.015948	18.607	18.0731	18.3157	18.145	0.0112462	0.00144764	0.0101031	FALSE
sp|B0BN93|PSD13_RAT	B0BN93	26S proteasome non-ATPase regulatory subunit 13	59277.4	62731.9	82308.2	86753.8	6504.73	10326.2	21847.3	3827.06	6.84788	2.77566	15.8552	15.9369	16.3287	16.4046	0.0147911	12.6673	13.334	14.4152	11.902	0.0705416	0.0014509	0.0101031	FALSE
sp|A2RUW1|TOLIP_RAT	A2RUW1	Toll-interacting protein	131876	131378	168214	144426	55244.8	14107.8	28505.2	32635.3	4.41321	2.14183	17.0088	17.0034	17.3599	17.14	0.00844417	15.7536	13.7842	14.7989	14.9941	0.0473675	0.00145646	0.0101031	FALSE
sp|Q99PD4|ARC1A_RAT	Q99PD4	Actin-related protein 2/3 complex subunit 1A	23670.4	27871.5	15935.7	22363.7	7566.47	2721.29	4846.14	7086.67	4.04316	2.01548	14.5308	14.7665	13.96	14.4489	0.0203461	12.8854	11.4101	12.2426	12.7909	0.0475382	0.00146944	0.010129	FALSE
sp|P41516|TOP2A_RAT	P41516	DNA topoisomerase 2-alpha	98334.2	95638.7	175542	98234.5	272035	232423	302009	335860	0.409471	-1.28817	16.5854	16.5453	17.4215	16.5839	0.0219477	18.0534	17.8264	18.2042	18.3575	0.0108262	0.00150752	0.0103265	TRUE
sp|P13084|NPM_RAT	P13084	Nucleophosmin	53500.1	40408.6	71079.1	65355.6	23673.2	22471.6	17458.7	29470.2	2.47485	1.30734	15.7073	15.3024	16.1171	15.996	0.0198816	14.531	14.4558	14.0917	14.847	0.0185501	0.00158925	0.0108187	FALSE
sp|Q4V897|CC90B_RAT	Q4V897	Coiled-coil domain-containing protein 90B, mitochondrial	27852.6	27096.4	25200.1	14996	80685.5	49218.8	55794.7	65845.9	0.378243	-1.40262	14.7655	14.7258	14.6211	13.8723	0.0251134	16.3	15.5869	15.7678	16.0068	0.0167999	0.00159919	0.0108192	TRUE
sp|Q99JD4|CLAP2_RAT	Q99JD4	CLIP-associating protein 2	550661	538433	1.06949e+06	661798	240638	319289	215484	192258	2.91461	1.5433	19.0708	19.0384	20.0285	19.336	0.0205587	17.8765	18.2845	17.7172	17.5527	0.0152148	0.00162047	0.0108959	FALSE
sp|Q91XV6-2|FXYD6_RAT	Q91XV6	FXYD domain-containing ion transport regulator 6	158711	209846	287268	225484	80482.1	39110.7	68595.8	87623.4	3.19533	1.67596	17.276	17.679	18.132	17.7827	0.017223	16.2964	15.2553	16.0658	16.419	0.0283171	0.00164121	0.0109681	FALSE
sp|Q99376|TFR1_RAT	Q99376	Transferrin receptor protein 1	225958	180640	322022	206369	87506	42385.5	34387.2	77916.9	3.86047	1.94878	17.7857	17.4628	18.2968	17.6549	0.0173569	16.4171	15.3713	15.0696	16.2496	0.0361087	0.0016528	0.0109786	TRUE
sp|Q505J6|GHC2_RAT	Q505J6	Mitochondrial glutamate carrier 2	561742	611614	566432	599639	316028	173668	260504	331363	2.16301	1.11304	19.0995	19.2223	19.1115	19.1937	0.00273437	18.2697	17.406	17.9909	18.3381	0.0204103	0.00167451	0.0110558	TRUE
sp|P06761|GRP78_RAT	P06761	78 kDa glucose-regulated protein	3.32522e+06	3.00977e+06	3.35053e+06	2.53784e+06	5.9811e+06	4.59814e+06	4.53871e+06	4.79597e+06	0.61381	-0.704136	21.665	21.5212	21.676	21.2752	0.00750485	22.512	22.1326	22.1139	22.1934	0.00723598	0.00175499	0.0114718	TRUE
sp|Q7M0E7|RM14_RAT	Q7M0E7	39S ribosomal protein L14, mitochondrial	155643	176736	157141	140607	262192	206345	218209	226488	0.689997	-0.535339	17.2479	17.4312	17.2617	17.1013	0.00677208	18.0003	17.6547	17.7354	17.7891	0.00718626	0.00175845	0.0114718	TRUE
sp|P70580|PGRC1_RAT	P70580	Membrane-associated progesterone receptor component 1	532123	531647	585273	584864	849371	725881	706362	693502	0.750864	-0.413377	19.0214	19.0201	19.1588	19.1577	0.00360135	19.696	19.4694	19.43	19.4035	0.00593447	0.00186685	0.0120866	TRUE
sp|P16617|PGK1_RAT	P16617	Phosphoglycerate kinase 1	1.80179e+06	1.95873e+06	2.03177e+06	1.86954e+06	1.05615e+06	919559	526726	525272	2.53057	1.33946	20.781	20.9015	20.9543	20.8343	0.0031495	20.0104	19.8106	19.0067	19.0027	0.0235574	0.00187475	0.0120866	TRUE
sp|Q2TL32|UBR4_RAT	Q2TL32	E3 ubiquitin-protein ligase UBR4	74063.4	74622.7	61717.4	94849.8	45416.2	37606.3	25509.6	30766.3	2.19136	1.13183	16.1765	16.1873	15.9134	16.5334	0.0135906	15.4709	15.1987	14.6388	14.9091	0.0206934	0.00198885	0.0127473	FALSE
sp|P30427|PLEC1_RAT	P30427	Plectin	201526	168318	242173	218873	24926	72348.3	74950.8	52083.5	3.70422	1.88917	17.6206	17.3608	17.8857	17.7397	0.0108998	14.6054	16.1427	16.1937	15.6685	0.0407813	0.00202715	0.0129172	FALSE
sp|P51146|RAB4B_RAT	P51146	Ras-related protein Rab-4B	174669	201387	238342	243262	119309	143333	143533	121506	1.62534	0.70074	17.4143	17.6196	17.8627	17.8921	0.0109955	16.8643	17.129	17.131	16.8907	0.0074453	0.00206719	0.013082	TRUE
sp|Q9QYF3|MYO5A_RAT	Q9QYF3	Unconventional myosin-Va	610207	1.1991e+06	1.25543e+06	1.46097e+06	247200	356372	389430	185033	3.84174	1.94176	19.2189	20.1935	20.2598	20.4785	0.0241703	17.9153	18.443	18.571	17.4974	0.023699	0.00207689	0.013082	FALSE
sp|O70257|STX7_RAT	O70257	Syntaxin-7	967770	1.07446e+06	1.21875e+06	1.25552e+06	839309	631414	576498	583288	1.71697	0.779863	19.8843	20.0352	20.217	20.2599	0.00746124	19.6788	19.2682	19.137	19.1538	0.0113496	0.00211491	0.0131824	FALSE
sp|P04642|LDHA_RAT	P04642	L-lactate dehydrogenase A chain	781702	929020	1.3518e+06	1.26884e+06	497744	383839	489968	278172	2.62551	1.3926	19.5763	19.8253	20.3665	20.2751	0.0161844	18.925	18.5501	18.9023	18.0856	0.0182786	0.00212862	0.0131824	TRUE
sp|Q9R1T1|BAF_RAT	Q9R1T1	Barrier-to-autointegration factor	504255	386636	496315	616539	1.3445e+06	942769	820907	1.04961e+06	0.481926	-1.05312	18.9438	18.5606	18.9209	19.2338	0.0126251	20.3586	19.8465	19.6469	20.0014	0.0130505	0.00213817	0.0131824	FALSE
sp|P24368|PPIB_RAT	P24368	Peptidyl-prolyl cis-trans isomerase B	1.68931e+06	1.53377e+06	1.39758e+06	1.04651e+06	2.77354e+06	2.38359e+06	2.3807e+06	2.34283e+06	0.573562	-0.80198	20.688	20.5487	20.4145	19.9972	0.0126562	21.4033	21.1847	21.183	21.1598	0.00466195	0.00214093	0.0131824	TRUE
sp|P09527|RAB7A_RAT	P09527	Ras-related protein Rab-7a	1.53016e+06	1.59865e+06	1.84042e+06	1.91716e+06	1.34476e+06	1.04384e+06	1.12842e+06	1.15021e+06	1.47548	0.561183	20.5453	20.6084	20.8116	20.8705	0.00654799	20.3589	19.9935	20.1059	20.1335	0.0065824	0.00217162	0.0132966	TRUE
sp|B2GV06|SCOT1_RAT	B2GV06	Succinyl-CoA:3-ketoacid coenzyme A transferase 1, mitochondrial	2.26699e+06	2.39187e+06	1.98584e+06	1.79051e+06	1.37548e+06	1.05448e+06	1.20961e+06	1.47074e+06	1.65063	0.723014	21.1123	21.1897	20.9213	20.7719	0.00778175	20.3915	20.0081	20.2061	20.4881	0.0090604	0.00219895	0.0133891	TRUE
sp|Q6P7Q4|LGUL_RAT	Q6P7Q4	Lactoylglutathione lyase	121654	104484	109527	101965	55393.7	79112.7	75608.8	58523.1	1.62907	0.704047	16.8924	16.6729	16.7409	16.6377	0.005834	15.7574	16.2716	16.2063	15.8367	0.0139781	0.00224074	0.013447	FALSE
sp|P54290|CA2D1_RAT	P54290	Voltage-dependent calcium channel subunit alpha-2/delta-1	398551	230968	459772	464955	157413	130795	148353	87705.7	2.96461	1.56784	18.6044	17.8173	18.8106	18.8267	0.0222573	17.2642	16.9969	17.1787	16.4204	0.0193892	0.00224187	0.013447	TRUE
sp|P19804|NDKB_RAT	P19804	Nucleoside diphosphate kinase B	387390	411505	489392	513620	139712	231034	252534	136248	2.3724	1.24635	18.5634	18.6506	18.9006	18.9703	0.00899892	17.0921	17.8177	17.9461	17.0559	0.0232702	0.00225145	0.013447	TRUE
sp|Q9Z2S9|FLOT2_RAT	Q9Z2S9	Flotillin-2	359294	458065	595396	612765	198616	200556	274155	257335	2.17643	1.12196	18.4548	18.8052	19.1835	19.225	0.0165483	17.5996	17.6136	18.0646	17.9733	0.0117183	0.00225752	0.013447	FALSE
sp|P15651|ACADS_RAT	P15651	Short-chain specific acyl-CoA dehydrogenase, mitochondrial	196258	257488	191332	139330	656487	371294	414859	472533	0.409576	-1.2878	17.5824	17.9741	17.5457	17.0882	0.0178911	19.3244	18.5022	18.6623	18.8501	0.0163718	0.00229672	0.0136065	TRUE
sp|Q6AYT7|ABD12_RAT	Q6AYT7	Monoacylglycerol lipase ABHD12	120315	104040	136010	132573	59024.6	60282.3	80280.5	83995.5	1.73825	0.797638	16.8765	16.6668	17.0534	17.0164	0.00897079	15.849	15.8794	16.2928	16.358	0.0144133	0.00232786	0.0136769	FALSE
sp|Q3B7D1|UBE2Z_RAT	Q3B7D1	Ubiquitin-conjugating enzyme E2 Z	21652.3	23961	21146	28006.4	9901.55	4330.1	10945.7	8075.7	2.84983	1.51088	14.4022	14.5484	14.3681	14.7735	0.0109932	13.2734	12.0802	13.4181	12.9794	0.040173	0.00233356	0.0136769	FALSE
sp|Q5M7U6|ARP2_RAT	Q5M7U6	Actin-related protein 2	853692	926532	955566	846492	639017	447635	406284	334614	1.96015	0.970967	19.7034	19.8215	19.866	19.6911	0.00379566	19.2855	18.772	18.6321	18.3521	0.0180562	0.00235133	0.0137077	FALSE
sp|Q9QXQ0|ACTN4_RAT	Q9QXQ0	Alpha-actinin-4	223572	307655	319603	308794	154625	167547	189477	191734	1.64864	0.721274	17.7704	18.231	18.2859	18.2363	0.0115404	17.2384	17.3542	17.5317	17.5487	0.00739326	0.002395	0.0138885	TRUE
sp|Q63617|HYOU1_RAT	Q63617	Hypoxia up-regulated protein 1	600758	517396	538498	472653	1.03801e+06	793778	742318	784500	0.633985	-0.657479	19.1964	18.9809	19.0386	18.8504	0.00653148	19.9854	19.5984	19.5017	19.5814	0.00953758	0.00243919	0.0140555	TRUE
sp|P52590|NU107_RAT	P52590	Nuclear pore complex protein Nup107	127170	112066	162991	139006	217297	207542	305231	288185	0.53153	-0.911778	16.9564	16.774	17.3144	17.0848	0.0115514	17.7293	17.663	18.2195	18.1366	0.0135953	0.00244945	0.0140555	FALSE
sp|P63029|TCTP_RAT	P63029	Translationally-controlled tumor protein	342165	394034	261682	339937	185002	210001	168635	130112	1.92839	0.947395	18.3843	18.588	17.9975	18.3749	0.0116315	17.4972	17.68	17.3635	16.9894	0.0145699	0.00248044	0.0141592	TRUE
sp|Q6AY55|DCAKD_RAT	Q6AY55	Dephospho-CoA kinase domain-containing protein	447472	457711	359151	389705	775304	560997	600545	702529	0.626678	-0.674203	18.7714	18.8041	18.4542	18.572	0.00771853	19.5644	19.0976	19.1959	19.4222	0.00950963	0.0025296	0.014365	TRUE
sp|P68182|KAPCB_RAT	P68182	cAMP-dependent protein kinase catalytic subunit beta	427869	487200	568796	582730	252273	115987	231111	113924	2.89726	1.53469	18.7068	18.8942	19.1176	19.1525	0.00950689	17.9446	16.8236	17.8182	16.7977	0.0309768	0.00256277	0.0144783	FALSE
sp|P62828|RAN_RAT	P62828	GTP-binding nuclear protein Ran	813396	811848	765374	775512	1.09576e+06	1.00157e+06	1.14051e+06	904024	0.764423	-0.387556	19.6336	19.6309	19.5458	19.5648	0.00199333	20.0635	19.9338	20.1212	19.786	0.00646083	0.00267916	0.0150582	FALSE
sp|P61980|HNRPK_RAT	P61980	Heterogeneous nuclear ribonucleoprotein K	480513	445361	1.00836e+06	1.31415e+06	181195	204695	153438	214005	4.31201	2.10836	18.8742	18.7646	19.9436	20.3257	0.034526	17.4672	17.6431	17.2273	17.7073	0.010622	0.0027661	0.0154068	FALSE
sp|P47858|K6PF_RAT	P47858	6-phosphofructokinase, muscle type	408792	442335	402589	440487	241198	75184.5	82878.9	69083	3.61743	1.85496	18.641	18.7548	18.6189	18.7487	0.0032864	17.8799	16.1981	16.3387	16.076	0.0440028	0.00276929	0.0154068	TRUE
sp|P70711|U2D2B_RAT	P70711	Ubiquitin-conjugating enzyme E2 D2B	131458	147705	120889	124011	73308.5	78790.4	95806.7	57658.6	1.71507	0.778264	17.0042	17.1724	16.8833	16.9201	0.00655369	16.1617	16.2657	16.5478	15.8152	0.0161816	0.0028528	0.0157913	FALSE
sp|P04764|ENOA_RAT	P04764	Alpha-enolase	4.52343e+06	4.7828e+06	4.42759e+06	4.2063e+06	3.20323e+06	2.64685e+06	2.21074e+06	1.7758e+06	1.82381	0.866954	22.109	22.1894	22.0781	22.0041	0.00300693	21.6111	21.3358	21.0761	20.76	0.0148503	0.00287387	0.0158279	TRUE
sp|Q8CFN2|CDC42_RAT	Q8CFN2	Cell division control protein 42 homolog	120458	119757	154450	136658	91991.1	61231.9	50698.8	46354	2.12295	1.08607	16.8782	16.8697	17.2368	17.0602	0.00886619	16.4892	15.902	15.6297	15.5004	0.0239451	0.00303674	0.0166414	FALSE
sp|Q5PQX1|TOIP1_RAT	Q5PQX1	Torsin-1A-interacting protein 1	37422.6	105929	55889.3	100344	327538	274842	877514	306458	0.167708	-2.57598	15.1916	16.6927	15.7703	16.6146	0.0386897	18.3213	18.0682	19.7431	18.2253	0.0361558	0.00308921	0.016771	FALSE
sp|Q6AXW1|GLRX2_RAT	Q6AXW1	Glutaredoxin-2, mitochondrial	52646.6	55772.9	40556.7	31448.1	119203	80387.9	83314.2	114849	0.453608	-1.14048	15.6841	15.7673	15.3077	14.9407	0.02132	16.8631	16.2947	16.3463	16.8094	0.0156353	0.003091	0.016771	TRUE
sp|Q5RJR2|TWF1_RAT	Q5RJR2	Twinfilin-1	75621.2	77688	84766.2	93902.2	63303.1	40216.8	38626.7	37002.8	1.85308	0.889922	16.2065	16.2454	16.3712	16.5189	0.00747599	15.95	15.2955	15.2373	15.1753	0.0202438	0.00312553	0.0168409	FALSE
sp|O35303-6|DNM1L_RAT	O35303	Dynamin-1-like protein	576867	649688	646498	734980	402748	224243	172577	142851	2.76738	1.46852	19.1379	19.3094	19.3023	19.4873	0.00640248	18.6195	17.7747	17.3969	17.1242	0.0317984	0.00318182	0.0168409	TRUE
sp|Q63633|S12A5_RAT	Q63633	Solute carrier family 12 member 5	379770	439156	500912	483114	99829.7	87233.6	16358.7	81208	6.33437	2.6632	18.5348	18.7444	18.9342	18.882	0.0082277	16.6072	16.4126	13.9978	16.3093	0.0672205	0.00319558	0.0168409	FALSE
sp|P84092|AP2M1_RAT	P84092	AP-2 complex subunit mu	735992	772912	905673	871290	566739	366583	260180	338178	2.14527	1.10116	19.4893	19.5599	19.7886	19.7328	0.00622383	19.1123	18.4838	17.9892	18.3674	0.0218572	0.00320322	0.0168409	TRUE
sp|P12785|FAS_RAT	P12785	Fatty acid synthase	803142	946900	875982	851183	519819	465801	392146	246066	2.14136	1.09853	19.6153	19.8529	19.7405	19.6991	0.00433693	18.9876	18.8294	18.581	17.9087	0.0221783	0.00320875	0.0168409	TRUE
sp|B1WBW4|ARM10_RAT	B1WBW4	Armadillo repeat-containing protein 10	299936	368407	282182	264410	709313	442734	493982	646032	0.530062	-0.915767	18.1943	18.4909	18.1063	18.0124	0.00985319	19.4361	18.7561	18.9141	19.3012	0.0144858	0.00321723	0.0168409	TRUE
sp|Q9ESR9|ABCA2_RAT	Q9ESR9	ATP-binding cassette sub-family A member 2	53685.2	31035.9	15699.4	34308.5	88622.1	152260	142831	102824	0.276914	-1.85249	15.7122	14.9217	13.9384	15.0663	0.0425794	16.4354	17.2162	17.124	16.6498	0.0192453	0.00322637	0.0168409	FALSE
sp|B3DMA0|P5I11_RAT	B3DMA0	Tumor protein p53-inducible protein 11	95951.1	111728	63794.7	63519.9	141505	195407	201539	240108	0.430275	-1.21667	16.55	16.7696	15.9611	15.9549	0.0220364	17.1105	17.5761	17.6207	17.8733	0.0156945	0.00322682	0.0168409	FALSE
sp|Q63507|RL14_RAT	Q63507	60S ribosomal protein L14	534565	527066	642702	638720	893683	759859	797959	752259	0.731345	-0.451376	19.028	19.0076	19.2938	19.2848	0.00709917	19.7694	19.5354	19.606	19.5209	0.00503078	0.00338	0.0175568	TRUE
sp|P51650|SSDH_RAT	P51650	Succinate-semialdehyde dehydrogenase, mitochondrial	889074	922605	712786	692767	540086	456983	521252	585833	1.52899	0.612579	19.7619	19.8154	19.4431	19.402	0.00941512	19.0428	18.8018	18.9916	19.1601	0.00680354	0.00346107	0.0178931	TRUE
sp|Q9JHW1|CBPD_RAT	Q9JHW1	Carboxypeptidase D	247185	260722	274123	206411	147163	106847	108236	174301	1.84223	0.881452	17.9152	17.9922	18.0645	17.6552	0.00863052	17.1671	16.7052	16.7238	17.4112	0.0176498	0.00352715	0.0180432	FALSE
sp|Q9JM53|AIFM1_RAT	Q9JM53	Apoptosis-inducing factor 1, mitochondrial	390179	284563	371085	395481	738395	508391	560391	715979	0.571232	-0.807851	18.5738	18.1184	18.5014	18.5932	0.0104418	19.494	18.9556	19.0961	19.4496	0.0118963	0.0035297	0.0180432	TRUE
sp|P97532|THTM_RAT	P97532	3-mercaptopyruvate sulfurtransferase	747258	842280	740480	678576	1.26695e+06	950042	1.02856e+06	1.27528e+06	0.665496	-0.587499	19.5112	19.6839	19.4981	19.3722	0.00568494	20.2729	19.8576	19.9722	20.2824	0.00924896	0.00353949	0.0180432	TRUE
sp|P24051|RS27L_RAT	P24051	40S ribosomal protein S27-like	117603	114945	177254	128129	88342.4	50490.5	52137.6	65872.2	2.0944	1.06654	16.8436	16.8106	17.4355	16.9672	0.0147005	16.4308	15.6237	15.67	16.0074	0.0202928	0.00376529	0.0190713	FALSE
sp|P04797|G3P_RAT	P04797	Glyceraldehyde-3-phosphate dehydrogenase	6.54663e+06	7.11292e+06	6.62163e+06	5.55057e+06	4.56133e+06	3.12557e+06	2.58954e+06	2.17682e+06	2.0743	1.05262	22.6423	22.762	22.6588	22.4042	0.00579431	22.121	21.5757	21.3043	21.0538	0.0184186	0.00377845	0.0190713	TRUE
sp|P23965|D3D2_RAT	P23965	Enoyl-CoA delta isomerase 1, mitochondrial	895671	892249	782154	605527	1.72882e+06	1.15502e+06	1.29268e+06	1.49158e+06	0.560259	-0.835834	19.7726	19.7671	19.5771	19.2078	0.0117186	20.7214	20.1395	20.3019	20.5084	0.010709	0.00380283	0.0190713	TRUE
sp|P04785|PDIA1_RAT	P04785	Protein disulfide-isomerase	716960	670942	775476	588242	1.27415e+06	971029	925375	1.02422e+06	0.655963	-0.608314	19.4515	19.3558	19.5647	19.1661	0.00754288	20.2811	19.8892	19.8197	19.9661	0.00882564	0.00381311	0.0190713	TRUE
sp|P46462|TERA_RAT	P46462	Transitional endoplasmic reticulum ATPase	481656	511249	621904	544680	424739	313749	328404	275708	1.60844	0.685659	18.8776	18.9637	19.2463	19.0551	0.00718908	18.6962	18.2593	18.3251	18.0728	0.0123457	0.00382817	0.0190713	TRUE
sp|P61751|ARF4_RAT	P61751	ADP-ribosylation factor 4	42229.9	50685	85684.9	70277.4	8251.98	16133.7	25096.4	6302.2	4.46142	2.1575	15.366	15.6293	16.3868	16.1008	0.0250511	13.0105	13.9778	14.6152	12.6216	0.0579709	0.00388525	0.019268	FALSE
sp|Q00981|UCHL1_RAT	Q00981	Ubiquitin carboxyl-terminal hydrolase isozyme L1	1.71162e+06	1.85335e+06	1.66361e+06	1.48609e+06	1.06817e+06	835015	598869	458859	2.26777	1.18127	20.7069	20.8217	20.6659	20.5031	0.00552434	20.0267	19.6714	19.1919	18.8077	0.0238461	0.00394099	0.0194564	FALSE
sp|Q4FZT6|H2A3_RAT	Q4FZT6	Histone H2A type 3	1.6225e+06	1.17011e+06	517834	368586	4.35847e+06	3.80311e+06	3.34217e+06	3.65336e+06	0.242726	-2.0426	20.6298	20.1582	18.9821	18.4916	0.0440968	22.0554	21.8587	21.6724	21.8008	0.00631772	0.00400713	0.0196395	FALSE
sp|P30835|K6PL_RAT	P30835	6-phosphofructokinase, liver type	318839	320284	378158	303264	245816	219587	171077	156442	1.66541	0.73588	18.2825	18.289	18.5286	18.2102	0.0065543	17.9072	17.7444	17.3843	17.2553	0.0149929	0.00403979	0.0196395	FALSE
sp|P63036|DNJA1_RAT	P63036	DnaJ homolog subfamily A member 1	107493	129609	78467.4	123963	69284.6	46220	36303.8	49471.1	2.18369	1.12677	16.7139	16.9838	16.2598	16.9196	0.0169497	16.0802	15.4962	15.1478	15.5943	0.0213905	0.00405125	0.0196395	FALSE
sp|Q6AY23|P5CR2_RAT	Q6AY23	Pyrroline-5-carboxylate reductase 2	488943	640976	439261	481687	950552	688450	813559	965645	0.599983	-0.737006	18.8993	19.2899	18.7447	18.8777	0.0107303	19.8584	19.393	19.6339	19.8811	0.0100367	0.00405332	0.0196395	TRUE
sp|Q5XI73|GDIR1_RAT	Q5XI73	Rho GDP-dissociation inhibitor 1	1.71483e+06	1.84608e+06	1.829e+06	1.61163e+06	1.26591e+06	1.02398e+06	842610	661947	1.84521	0.883782	20.7096	20.816	20.8026	20.6201	0.00381003	20.2717	19.9658	19.6845	19.3364	0.0174365	0.00406767	0.0196395	FALSE
sp|Q2TA68|OPA1_RAT	Q2TA68	Dynamin-like 120 kDa protein, mitochondrial	819806	830831	961490	815748	632320	438873	549520	634623	1.5199	0.603972	19.6449	19.6642	19.8749	19.6378	0.00498928	19.2703	18.7434	19.0678	19.2755	0.0113425	0.0041564	0.0199799	TRUE
sp|Q4QQT4|2AAB_RAT	Q4QQT4	Serine/threonine-protein phosphatase 2A 65 kDa regulatory subunit A beta isoform	1.72745e+06	1.61901e+06	581914	1.5978e+06	466080	380669	340529	325091	3.65398	1.86947	20.7202	20.6267	19.1504	20.6077	0.0321251	18.8302	18.5382	18.3774	18.3105	0.0108246	0.00419889	0.020096	FALSE
sp|P0CD94|CK083_RAT	P0CD94	UPF0723 protein C11orf83 homolog	50529.3	104759	79762.4	71895.2	23055.7	31065.3	32311.4	41524.4	2.39883	1.26233	15.6248	16.6767	16.2834	16.1336	0.023286	14.4928	14.923	14.9798	15.3417	0.0201725	0.00423131	0.0201631	FALSE
sp|O35763|MOES_RAT	O35763	Moesin	75601.1	82124.7	64698.2	30485.3	228159	187394	141910	164986	0.350072	-1.51428	16.2061	16.3255	15.9814	14.8958	0.035694	17.7997	17.5157	17.1146	17.332	0.0144101	0.00436054	0.020689	TRUE
sp|P84245|H33_RAT	P84245	Histone H3.3	4.5167e+06	3.53325e+06	1.8497e+06	1.12195e+06	1.39711e+07	1.12397e+07	8.07339e+06	1.00853e+07	0.254133	-1.97635	22.1068	21.7526	20.8189	20.0976	0.0372131	23.7359	23.4221	22.9447	23.2657	0.0122159	0.00439206	0.0207477	FALSE
sp|P62332|ARF6_RAT	P62332	ADP-ribosylation factor 6	410352	199138	678493	641795	135249	105305	130323	113639	3.9829	1.99382	18.6465	17.6034	19.372	19.2918	0.0377922	17.0453	16.6842	16.9917	16.7941	0.00866169	0.00441078	0.0207477	FALSE
sp|P63326|RS10_RAT	P63326	40S ribosomal protein S10	440444	458429	455926	527674	384002	291083	362386	308270	1.39884	0.484227	18.7486	18.8063	18.7984	19.0093	0.00529907	18.5508	18.1511	18.4672	18.2338	0.00891664	0.0044358	0.0207762	TRUE
sp|P47942|DPYL2_RAT	P47942	Dihydropyrimidinase-related protein 2	1.03119e+07	1.13255e+07	1.13869e+07	1.08729e+07	8.22691e+06	6.71274e+06	5.74758e+06	4.44696e+06	1.74651	0.804476	23.2978	23.4331	23.4409	23.3742	0.0024509	22.9719	22.6785	22.4545	22.0844	0.0143783	0.00449541	0.0209658	TRUE
sp|P82471|GNAQ_RAT	P82471	Guanine nucleotide-binding protein G(q) subunit alpha	1.5876e+06	1.82385e+06	1.76765e+06	1.73247e+06	1.2192e+06	1.18749e+06	724617	916498	1.70749	0.771874	20.5984	20.7986	20.7534	20.7244	0.00358601	20.2175	20.1795	19.4669	19.8058	0.0153563	0.00452226	0.0210017	FALSE
sp|P13803|ETFA_RAT	P13803	Electron transfer flavoprotein subunit alpha, mitochondrial	1.21531e+06	1.05677e+06	1.01914e+06	844364	2.0428e+06	1.40729e+06	1.55438e+06	1.99643e+06	0.590723	-0.759447	20.2129	20.0112	19.9589	19.6875	0.0093894	20.9621	20.4245	20.5679	20.929	0.0111302	0.00462048	0.0213673	TRUE
sp|Q9JHZ9|S38A3_RAT	Q9JHZ9	Sodium-coupled neutral amino acid transporter 3	244798	228932	301294	297548	140754	73495.9	40345.1	32206.3	3.73977	1.90295	17.9012	17.8046	18.2008	18.1828	0.00959793	17.1028	16.1654	15.3001	14.9751	0.0520216	0.00465369	0.021371	FALSE
sp|P62076|TIM13_RAT	P62076	Mitochondrial import inner membrane translocase subunit Tim13	1.03254e+06	1.20208e+06	955566	925807	1.81298e+06	1.26858e+06	1.54091e+06	1.66764e+06	0.65436	-0.611844	19.9778	20.1971	19.866	19.8204	0.00729102	20.7899	20.2748	20.5554	20.6694	0.00927355	0.00466029	0.021371	TRUE
sp|P63018|HSP7C_RAT	P63018	Heat shock cognate 71 kDa protein	1.12329e+07	1.20206e+07	1.17067e+07	1.18077e+07	9.69112e+06	8.18871e+06	7.11014e+06	6.25199e+06	1.49696	0.582034	23.4212	23.519	23.4808	23.4932	0.00152735	23.2082	22.9652	22.7614	22.5759	0.0102863	0.00470827	0.0215011	TRUE
sp|Q4FZX7|SRPRB_RAT	Q4FZX7	Signal recognition particle receptor subunit beta	166769	90706.5	181675	102374	350885	254523	285296	283676	0.461116	-1.1168	17.3475	16.4689	17.471	16.6435	0.0255065	18.4206	17.9574	18.1221	18.1139	0.00923234	0.00473931	0.0215531	TRUE
sp|P11240|COX5A_RAT	P11240	Cytochrome c oxidase subunit 5A, mitochondrial	2.88368e+06	3.27123e+06	2.79579e+06	3.20667e+06	2.51774e+06	1.97418e+06	1.8277e+06	2.26731e+06	1.4158	0.501616	21.4595	21.6414	21.4148	21.6126	0.00449439	21.2637	20.9128	20.8016	21.1125	0.00847958	0.00482261	0.0217797	TRUE
sp|P15865|H12_RAT	P15865	Histone H1.4	4.65738e+06	3.32764e+06	1.82921e+06	3.47892e+06	6.67243e+06	8.18844e+06	1.09737e+07	7.80447e+06	0.395171	-1.33945	22.1511	21.6661	20.8028	21.7302	0.0226928	22.6698	22.9652	23.3875	22.8959	0.0112982	0.00482888	0.0217797	FALSE
sp|P35281|RAB10_RAT	P35281	Ras-related protein Rab-10	310903	355822	457561	394759	235666	189182	270648	242371	1.61968	0.695709	18.2461	18.4408	18.8036	18.5906	0.0110231	17.8464	17.5294	18.0461	17.8869	0.0105129	0.00491897	0.0220951	TRUE
sp|P61227|RAP2B_RAT	P61227	Ras-related protein Rap-2b	141715	172778	186903	238390	60295.3	58809.2	14210.2	45078.6	4.14694	2.05205	17.1126	17.3986	17.5119	17.863	0.0153843	15.8798	15.8438	13.7946	15.4602	0.0559623	0.00502484	0.0224762	FALSE
sp|Q9EQX9|UBE2N_RAT	Q9EQX9	Ubiquitin-conjugating enzyme E2 N	57233	56648.4	31268.7	53954.7	16195.9	20007.1	23216.8	8953.5	2.91203	1.54203	15.8046	15.7897	14.9324	15.7195	0.0234323	13.9833	14.2882	14.5029	13.1282	0.0374175	0.00504484	0.0224762	FALSE
sp|Q6AYA6|CQ062_RAT	Q6AYA6	Uncharacterized protein C17orf62 homolog	29396.9	26192.5	33247.2	38830.4	47403.5	42163.1	53667.1	53509.8	0.648901	-0.623929	14.8434	14.6769	15.0209	15.2449	0.0141105	15.5327	15.3637	15.7118	15.7075	0.00922625	0.00513957	0.0228056	FALSE
sp|Q68FX0|IDH3B_RAT	Q68FX0	Isocitrate dehydrogenase [NAD]subunit beta, mitochondrial	690456	732874	558264	476674	382818	281326	357992	400877	1.72751	0.788694	19.3972	19.4832	19.0906	18.8626	0.0128735	18.5463	18.1019	18.4496	18.6128	0.0106811	0.00521216	0.0229934	TRUE
sp|Q91ZW1|TFAM_RAT	Q91ZW1	Transcription factor A, mitochondrial	241083	237018	143918	167678	519992	310204	362170	433562	0.48569	-1.04189	17.8792	17.8546	17.1349	17.3553	0.0182636	18.9881	18.2429	18.4663	18.7259	0.0150053	0.00522386	0.0229934	TRUE
sp|P45592|COF1_RAT	P45592	Cofilin-1	3.23588e+06	3.78252e+06	3.94173e+06	3.68302e+06	2.97322e+06	2.24605e+06	2.00587e+06	1.76476e+06	1.62885	0.703851	21.6257	21.8509	21.9104	21.8125	0.00488198	21.5036	21.099	20.9358	20.751	0.0131805	0.00546025	0.0239378	TRUE
sp|P16036|MPCP_RAT	P16036	Phosphate carrier protein, mitochondrial	2.53776e+06	2.73986e+06	2.53062e+06	2.90153e+06	1.59566e+06	964282	1.80307e+06	1.6189e+06	1.79036	0.840249	21.2751	21.3857	21.2711	21.4684	0.00385712	20.6057	19.8791	20.782	20.6266	0.0170852	0.00552686	0.0241332	TRUE
sp|Q6P747|HP1B3_RAT	Q6P747	Heterochromatin protein 1-binding protein 3	3.17346e+06	1.46812e+06	2.1338e+06	1.59582e+06	3.71344e+06	4.68943e+06	4.2687e+06	5.57786e+06	0.45871	-1.12435	21.5976	20.4855	21.025	20.6059	0.0207913	21.8243	22.161	22.0254	22.4113	0.00965115	0.00564432	0.0245483	FALSE
sp|Q4KLN6|RIR2_RAT	Q4KLN6	Ribonucleoside-diphosphate reductase subunit M2	58037.9	83789.1	69756	89078.5	43306.3	54159.4	46796.7	43540.4	1.60094	0.678922	15.8247	16.3545	16.09	16.4428	0.0149444	15.4023	15.7249	15.5141	15.4101	0.00839034	0.00571247	0.0247465	FALSE
sp|Q924S5|LONM_RAT	Q924S5	Lon protease homolog, mitochondrial	983394	990789	814528	762040	1.71648e+06	1.13556e+06	1.32052e+06	1.58099e+06	0.617141	-0.696328	19.9074	19.9182	19.6356	19.5395	0.00841432	20.711	20.115	20.3327	20.5924	0.0113125	0.00579642	0.0247992	TRUE
sp|P28042|SSBP_RAT	P28042	Single-stranded DNA-binding protein, mitochondrial	365631	438426	343711	293719	722131	575475	487854	788816	0.559959	-0.836608	18.48	18.742	18.3908	18.1641	0.0112189	19.4619	19.1344	18.8961	19.5893	0.0141401	0.00579772	0.0247992	TRUE
sp|Q6IRK9|PGCP_RAT	Q6IRK9	Carboxypeptidase Q	209753	179336	137344	146897	109083	60951.1	59372.4	93530	2.08502	1.06006	17.6783	17.4523	17.0674	17.1644	0.0138939	16.7351	15.8954	15.8575	16.5131	0.0235205	0.00581379	0.0247992	FALSE
sp|Q5QD51-2|AKA12_RAT	Q5QD51	A-kinase anchor protein 12	214856	257408	262187	299702	208259	168917	155586	152610	1.50889	0.593489	17.713	17.9737	18.0002	18.1932	0.00950827	17.668	17.366	17.2474	17.2195	0.0102317	0.00582464	0.0247992	FALSE
sp|O35274|NEB2_RAT	O35274	Neurabin-2	54069.6	48188.5	34630.4	50451.6	30593.1	22191.1	29092.6	29404.1	1.68349	0.751455	15.7225	15.5564	15.0798	15.6226	0.0159475	14.9009	14.4377	14.8284	14.8437	0.0124625	0.00583777	0.0247992	FALSE
sp|P85845|FSCN1_RAT	P85845	Fascin	1.75493e+06	2.00026e+06	1.47798e+06	1.64775e+06	1.32731e+06	1.07221e+06	938799	797896	1.66358	0.734294	20.743	20.9318	20.4952	20.6521	0.00762406	20.3401	20.0321	19.8405	19.6058	0.0134764	0.00587373	0.0248556	FALSE
sp|P14604|ECHM_RAT	P14604	Enoyl-CoA hydratase, mitochondrial	1.30483e+06	1.32765e+06	1.10248e+06	921599	2.09645e+06	1.53586e+06	1.7537e+06	2.13962e+06	0.618761	-0.692547	20.3154	20.3404	20.0723	19.8138	0.0105899	20.9995	20.5506	20.742	21.0289	0.00942315	0.0059972	0.0252805	TRUE
sp|Q5RKH0|GLYR1_RAT	Q5RKH0	Putative oxidoreductase GLYR1	481341	297229	371156	219774	774150	716344	633416	608396	0.501225	-0.996469	18.8767	18.1812	18.5017	17.7457	0.022694	19.5623	19.4503	19.2728	19.2147	0.00715593	0.00605689	0.0253948	FALSE
sp|P18266|GSK3B_RAT	P18266	Glycogen synthase kinase-3 beta	124239	148234	167891	149458	103282	68440	53988	41339.3	2.20866	1.14317	16.9228	17.1775	17.3572	17.1894	0.00904198	16.6562	16.0626	15.7204	15.3352	0.0304368	0.00607065	0.0253948	FALSE
sp|Q5HZY2|SAR1B_RAT	Q5HZY2	GTP-binding protein SAR1b	250544	213268	238387	258165	200621	161530	154703	130345	1.48388	0.569372	17.9347	17.7023	17.8629	17.9779	0.00586961	17.6141	17.3014	17.2391	16.992	0.012823	0.00624177	0.0259279	FALSE
sp|Q4KLL4|TM9S4_RAT	Q4KLL4	Transmembrane 9 superfamily member 4	124240	112281	90605.9	159982	81486.8	56212.4	58382.9	44180.5	2.0274	1.01963	16.9228	16.7768	16.4673	17.2876	0.0174863	16.3143	15.7786	15.8333	15.4311	0.019863	0.0062561	0.0259279	FALSE
sp|P70566|TMOD2_RAT	P70566	Tropomodulin-2	166844	195884	193502	184583	59702.2	5596.25	37382	19629.6	6.05685	2.59857	17.3481	17.5796	17.562	17.4939	0.00520847	15.8655	12.4502	15.1901	14.2607	0.0888506	0.00626906	0.0259279	FALSE
sp|P62260|1433E_RAT	P62260	14-3-3 protein epsilon	2.14009e+06	2.2451e+06	2.96997e+06	2.57474e+06	1.80674e+06	1.32634e+06	1.20129e+06	901028	1.89668	0.92348	21.0292	21.0983	21.502	21.296	0.00868413	20.785	20.339	20.1961	19.7812	0.0176835	0.00630513	0.0259722	TRUE
sp|P48037|ANXA6_RAT	P48037	Annexin A6	341486	292261	380126	287700	235802	153641	158134	223370	1.68828	0.755553	18.3815	18.1569	18.5361	18.1342	0.00907449	17.8472	17.2292	17.2708	17.7691	0.0160205	0.00632716	0.0259722	FALSE
sp|P62804|H4_RAT	P62804	Histone H4	9.98011e+07	8.27894e+07	8.44397e+07	7.86591e+07	1.12692e+08	1.54824e+08	1.36011e+08	1.10501e+08	0.672511	-0.572371	26.5726	26.3029	26.3314	26.2291	0.00488717	26.7478	27.2061	27.0191	26.7195	0.00746269	0.00640139	0.0261788	FALSE
sp|Q5XIU9|PGRC2_RAT	Q5XIU9	Membrane-associated progesterone receptor component 2	246594	189102	206652	210223	348808	269921	278978	285403	0.720618	-0.472693	17.9118	17.5288	17.6568	17.6816	0.00780265	18.4121	18.0422	18.0898	18.1226	0.00795637	0.00643416	0.026215	FALSE
sp|Q63270|ACOC_RAT	Q63270	Cytoplasmic aconitate hydratase	40304.9	43018	38521.8	42130.2	27011.4	18920	12738.7	9147.3	2.41789	1.27375	15.2987	15.3927	15.2334	15.3626	0.00400128	14.7213	14.2076	13.6369	13.1591	0.0422126	0.00654928	0.0265852	TRUE
sp|P61107|RAB14_RAT	P61107	Ras-related protein Rab-14	709592	769728	858677	752963	482123	312589	409100	186836	2.22267	1.1523	19.4366	19.554	19.7118	19.5222	0.00509134	18.879	18.2539	18.6421	17.5114	0.0282878	0.00671366	0.0270921	TRUE
sp|P27008|PARP1_RAT	P27008	Poly [ADP-ribose]polymerase 1	7235.34	13742.5	4127.14	2157.1	27422	25674.4	26624	28726.4	0.251387	-1.99202	12.8208	13.7464	12.0109	11.0749	0.0795092	14.743	14.648	14.7004	14.8101	0.00403056	0.00672358	0.0270921	FALSE
sp|O35254|GORS1_RAT	O35254	Golgi reassembly-stacking protein 1	13099.1	11308.6	11693.2	9006.76	3872.3	2315.08	7598.61	2838.31	2.71335	1.44008	13.6772	13.4651	13.5134	13.1368	0.0145877	11.919	11.1768	12.8915	11.4708	0.0547136	0.00676727	0.0271682	FALSE
sp|P48500|TPIS_RAT	P48500	Triosephosphate isomerase	1.39157e+06	1.43906e+06	1.18625e+06	874555	730332	533198	484071	284223	2.40741	1.26748	20.4083	20.4567	20.178	19.7382	0.0140696	19.4782	19.0243	18.8849	18.1167	0.0259711	0.00685869	0.0274347	TRUE
sp|Q6P7R8|DHB12_RAT	Q6P7R8	Estradiol 17-beta-dehydrogenase 12	292643	313079	310814	273566	527396	382700	372120	410583	0.703039	-0.508324	18.1588	18.2562	18.2457	18.0615	0.00431363	19.0085	18.5459	18.5054	18.6473	0.0106223	0.00688804	0.027452	TRUE
sp|P85970|ARPC2_RAT	P85970	Actin-related protein 2/3 complex subunit 2	65189.6	72494.1	117220	99682.6	46428.1	34880.1	55675.5	35499.1	2.05578	1.03968	15.9924	16.1456	16.8389	16.6051	0.0208061	15.5027	15.0901	15.7648	15.1155	0.0183045	0.00692883	0.0275046	FALSE
sp|Q66H50|FACR1_RAT	Q66H50	Fatty acyl-CoA reductase 1	98705.9	117550	165381	149326	46779.2	79178.2	80136.6	58088.2	2.00984	1.00708	16.5908	16.8429	17.3354	17.1881	0.0171487	15.5136	16.2728	16.2902	15.826	0.0203591	0.00695143	0.0275046	FALSE
sp|Q9Z0V5|PRDX4_RAT	Q9Z0V5	Peroxiredoxin-4	37938.2	46256.2	47758.6	88591.3	154870	95778.8	140406	110131	0.440046	-1.18427	15.2114	15.4974	15.5435	16.4349	0.0292616	17.2407	16.5474	17.0992	16.7489	0.0162661	0.00705738	0.0278233	TRUE
sp|P62271|RS18_RAT	P62271	40S ribosomal protein S18	325011	339083	290226	310739	253190	216072	202929	152959	1.53313	0.616478	18.3101	18.3713	18.1468	18.2453	0.00455023	17.9499	17.7211	17.6306	17.2228	0.0149103	0.00709084	0.027855	TRUE
sp|Q07984|SSRD_RAT	Q07984	Translocon-associated protein subunit delta	817732	615119	702498	606827	1.10258e+06	920910	939371	878234	0.713904	-0.486198	19.6413	19.2305	19.4221	19.2109	0.00897305	20.0725	19.8127	19.8413	19.7442	0.00620987	0.00717628	0.0280444	TRUE
sp|Q62920|PDLI5_RAT	Q62920	PDZ and LIM domain protein 5	88682.4	90643.3	68931.2	67094.7	48336.1	14627.6	25937.9	31550.7	2.61806	1.3885	16.4364	16.4679	16.0729	16.0339	0.0123154	15.5608	13.8364	14.6628	14.9454	0.0420335	0.00719021	0.0280444	TRUE
sp|Q6GMN2|BAIP2_RAT	Q6GMN2	Brain-specific angiogenesis inhibitor 1-associated protein 2	51692.7	66596.7	86115.4	81174.5	29113.6	17544.2	46081	26836.1	2.38829	1.25598	15.6577	16.0232	16.394	16.3087	0.017885	14.8294	14.0987	15.4919	14.7119	0.0334483	0.00732929	0.0284693	FALSE
sp|O35162|HSP13_RAT	O35162	Heat shock 70 kDa protein 13	150161	144055	149069	206273	317460	206423	256810	285168	0.609422	-0.714487	17.1961	17.1363	17.1856	17.6542	0.0121278	18.2762	17.6552	17.9703	18.1215	0.0127449	0.00735814	0.0284693	FALSE
sp|Q5I0K8|RT07_RAT	Q5I0K8	28S ribosomal protein S7, mitochondrial	114442	150159	133639	116038	230745	157117	254652	284458	0.554794	-0.849977	16.8043	17.1961	17.028	16.8242	0.009461	17.8159	17.2615	17.9582	18.1179	0.0181241	0.00737708	0.0284693	TRUE
sp|Q6I7R3|ISOC1_RAT	Q6I7R3	Isochorismatase domain-containing protein 1	201817	207171	226453	213923	89677.5	6361.62	23559.3	28232.6	5.74551	2.52243	17.6227	17.6605	17.7889	17.7067	0.00350295	16.4525	12.6352	14.524	14.7851	0.0927379	0.00748635	0.0287896	TRUE
sp|Q6TUG0|DJB11_RAT	Q6TUG0	DnaJ homolog subfamily B member 11	214871	337603	350689	279315	451640	440000	483572	447401	0.648782	-0.624194	17.7131	18.365	18.4198	18.0915	0.0154215	18.7848	18.7471	18.8834	18.7712	0.00275914	0.00752831	0.0288498	TRUE
sp|P63039|CH60_RAT	P63039	60 kDa heat shock protein, mitochondrial	7.52244e+06	7.80331e+06	6.64205e+06	5.39171e+06	1.34875e+07	8.90371e+06	1.02094e+07	1.21746e+07	0.611041	-0.710659	22.8428	22.8957	22.6632	22.3623	0.00918437	23.6851	23.086	23.2834	23.5374	0.00984745	0.00761162	0.0289664	TRUE
sp|O88941|MOGS_RAT	O88941	Mannosyl-oligosaccharide glucosidase	172075	119148	249083	142190	332389	282469	308237	318085	0.549877	-0.862819	17.3927	16.8624	17.9263	17.1175	0.0227829	18.3425	18.1077	18.2337	18.2791	0.00471337	0.00773329	0.0293276	TRUE
sp|Q63377|AT1B3_RAT	Q63377	Sodium/potassium-transporting ATPase subunit beta-3	382488	403495	586652	561355	335801	273034	294145	294066	1.61564	0.692102	18.5451	18.6222	19.1621	19.0986	0.0146173	18.3572	18.0587	18.1662	18.1658	0.00591717	0.00778526	0.0294229	TRUE
sp|P62836|RAP1A_RAT	P62836	Ras-related protein Rap-1A	79389.2	88042.5	114304	118195	57905.3	67951.1	35193	45659.4	1.93476	0.952152	16.2767	16.4259	16.8025	16.8508	0.0147132	15.8214	16.0522	15.103	15.4786	0.0229694	0.00804469	0.0302989	FALSE
sp|O88600|HSP74_RAT	O88600	Heat shock 70 kDa protein 4	494609	569235	587228	555214	402665	436010	429712	309450	1.3983	0.483672	18.9159	19.1187	19.1636	19.0827	0.00490657	18.6192	18.734	18.713	18.2393	0.0107306	0.00813136	0.0305204	TRUE
sp|P10111|PPIA_RAT	P10111	Peptidyl-prolyl cis-trans isomerase A	2.69073e+06	2.82492e+06	2.62392e+06	2.13686e+06	2.05596e+06	1.26647e+06	1.07981e+06	957922	1.91719	0.938993	21.3596	21.4298	21.3233	21.0271	0.00722203	20.9714	20.2724	20.0423	19.8695	0.0206583	0.00832096	0.0310479	TRUE
sp|P42346|MTOR_RAT	P42346	Serine/threonine-protein kinase mTOR	48943.4	58581.8	102160	75978.7	35695.1	18596	21823.8	38035.9	2.50251	1.32338	15.5788	15.8382	16.6405	16.2133	0.0249132	15.1234	14.1827	14.4136	15.2151	0.0301564	0.00832854	0.0310479	TRUE
sp|Q9ESW0|DDB1_RAT	Q9ESW0	DNA damage-binding protein 1	157887	149846	157529	181970	231333	194967	231089	188204	0.765419	-0.385679	17.2685	17.1931	17.2653	17.4733	0.00603956	17.8196	17.5729	17.8181	17.5219	0.00774265	0.00843694	0.0313454	FALSE
sp|P63322|RALA_RAT	P63322	Ras-related protein Ral-A	905091	988618	1.03147e+06	1.06766e+06	905316	678759	676493	652313	1.37075	0.454967	19.7877	19.9151	19.9763	20.026	0.00447292	19.7881	19.3725	19.3677	19.3152	0.00977512	0.00858901	0.0318025	TRUE
sp|P62246|RS15A_RAT	P62246	40S ribosomal protein S15a	222778	266129	337227	367231	215410	168425	167013	162162	1.6737	0.74304	17.7652	18.0218	18.3634	18.4863	0.0156433	17.7167	17.3617	17.3496	17.3071	0.00944206	0.00869133	0.032073	TRUE
sp|P50442|GATM_RAT	P50442	Glycine amidinotransferase, mitochondrial	287750	275072	205748	187949	170705	129572	139030	156821	1.60456	0.682174	18.1345	18.0694	17.6505	17.52	0.0147641	17.3811	16.9834	17.085	17.2588	0.00893866	0.00911569	0.0335262	TRUE
sp|Q63570|PRS6B_RAT	Q63570	26S protease regulatory subunit 6B	35203.9	47413.5	45669.8	43765.9	26587.9	6044.09	12014.5	15119.6	2.87877	1.52545	15.1034	15.533	15.479	15.4175	0.0108314	14.6985	12.5613	13.5525	13.8841	0.0560128	0.00921632	0.0335808	TRUE
sp|Q99M64|P4K2A_RAT	Q99M64	Phosphatidylinositol 4-kinase type 2-alpha	47761.2	65724.1	87124.6	74699.8	37979.6	29685	27016.8	13232.8	2.55119	1.35117	15.5436	16.0041	16.4108	16.1888	0.019899	15.2129	14.8574	14.7216	13.6918	0.0386866	0.00922237	0.0335808	TRUE
sp|Q6GQP4|RAB31_RAT	Q6GQP4	Ras-related protein Rab-31	180377	251282	245362	254627	143021	65809.9	137079	112848	2.03081	1.02205	17.4607	17.9389	17.9046	17.958	0.0115512	17.1259	16.006	17.0647	16.784	0.0266211	0.00922247	0.0335808	FALSE
sp|Q64375|SC65_RAT	Q64375	Synaptonemal complex protein SC65	132897	120404	114759	97210.3	20546.7	50178.1	58632.6	13670.9	3.25299	1.70177	17.02	16.8775	16.8082	16.5688	0.00970231	14.3266	15.6148	15.8394	13.7388	0.0588654	0.00930128	0.0337556	FALSE
sp|Q5U2R4|MRRP1_RAT	Q5U2R4	Mitochondrial ribonuclease P protein 1	26057.5	125584	114240	90421	364938	236254	335349	340443	0.279018	-1.84157	14.6694	16.9383	16.8017	16.4644	0.0561595	18.4773	17.85	18.3553	18.3771	0.0133556	0.0094079	0.0339514	TRUE
sp|P26284|ODPA_RAT	P26284	Pyruvate dehydrogenase E1 component subunit alpha, somatic form, mitochondrial	2.81431e+06	2.92102e+06	2.34081e+06	1.97066e+06	1.73988e+06	1.1129e+06	1.46524e+06	1.70028e+06	1.66938	0.739309	21.4244	21.478	21.1586	20.9102	0.0106825	20.7306	20.0859	20.4827	20.6973	0.0125296	0.00941719	0.0339514	TRUE
sp|P13264|GLSK_RAT	P13264	Glutaminase kidney isoform, mitochondrial	651416	599050	577861	421392	413467	254368	265543	354973	1.7462	0.804219	19.3132	19.1923	19.1404	18.6848	0.0124783	18.6574	17.9566	18.0186	18.4373	0.0159488	0.00948185	0.034066	TRUE
sp|P25977|UBF1_RAT	P25977	Nucleolar transcription factor 1	444479	449157	309586	337686	582255	514469	548587	556025	0.699988	-0.514598	18.7618	18.7769	18.24	18.3653	0.0128161	19.1513	18.9727	19.0654	19.0848	0.00334798	0.00951113	0.034066	FALSE
sp|P07335|KCRB_RAT	P07335	Creatine kinase B-type	2.68466e+06	2.83873e+06	2.99535e+06	2.6764e+06	2.27672e+06	1.62183e+06	1.2318e+06	1.06739e+06	1.80633	0.853062	21.3563	21.4368	21.5143	21.3519	0.00311208	21.1185	20.6292	20.2323	20.0257	0.0203452	0.00956131	0.0341342	TRUE
sp|P16970|ABCD3_RAT	P16970	ATP-binding cassette sub-family D member 3	445245	496602	551071	545632	440329	321375	281415	340946	1.47287	0.558631	18.7642	18.9217	19.0719	19.0576	0.00655115	18.7482	18.2939	18.1023	18.3792	0.0127616	0.00963359	0.0342806	TRUE
sp|Q58FK9|KAT3_RAT	Q58FK9	Kynurenine--oxoglutarate transaminase 3	67790.1	83410.7	45563.3	49705	131647	88131.9	105882	123711	0.548474	-0.866505	16.0488	16.3479	15.4756	15.6011	0.0220172	17.0063	16.4274	16.6921	16.9166	0.0133563	0.00980101	0.0347635	FALSE
sp|O54922|EXOC7_RAT	O54922	Exocyst complex component 7	133764	108957	153667	135894	28730.9	32852.2	102468	29755.5	2.74646	1.45757	17.0293	16.7334	17.2294	17.0521	0.0104666	14.8103	15.0037	16.6448	14.8609	0.0497367	0.00986459	0.0348172	FALSE
sp|Q5U211|SNX3_RAT	Q5U211	Sorting nexin-3	116653	113629	58891	124213	45754.7	43522.4	52991.9	24454.3	2.47947	1.31003	16.8319	16.794	15.8458	16.9225	0.0263338	15.4816	15.4095	15.6935	14.5778	0.0277665	0.00987971	0.0348172	FALSE
sp|Q5BK32|FAF2_RAT	Q5BK32	FAS-associated factor 2	342005	312953	309194	290491	470103	383292	359374	473999	0.743814	-0.426985	18.3837	18.2556	18.2382	18.1481	0.00460322	18.8426	18.5481	18.4551	18.8545	0.00945747	0.00999564	0.0351129	FALSE
sp|P38718|BR44_RAT	P38718	Mitochondrial pyruvate carrier 2	547406	564352	442401	454507	390352	242363	265416	357298	1.59998	0.678057	19.0623	19.1062	18.755	18.7939	0.00825563	18.5744	17.8868	18.0179	18.4468	0.0157156	0.0100438	0.0351694	TRUE
sp|Q62894|ECM1_RAT	Q62894	Extracellular matrix protein 1	193876	197035	188221	182248	156108	94390.2	113647	142890	1.50163	0.586532	17.5648	17.5881	17.5221	17.4755	0.00244931	17.2522	16.5263	16.7942	17.1245	0.0167876	0.0101267	0.0353465	FALSE
sp|Q6PEC4|SKP1_RAT	Q6PEC4	S-phase kinase-associated protein 1	124909	146896	198960	186799	110387	52790.8	26619.5	41449.1	2.84357	1.5077	16.9305	17.1644	17.6021	17.5111	0.0155818	16.7522	15.688	14.7002	15.3391	0.0476031	0.0102835	0.0357801	FALSE
sp|P11507-2|AT2A2_RAT	P11507	Sarcoplasmic/endoplasmic reticulum calcium ATPase 2	2.18254e+06	2.28214e+06	2.31991e+06	2.21514e+06	1.81003e+06	1.43392e+06	1.44936e+06	956454	1.59294	0.671689	21.0576	21.122	21.1456	21.079	0.00164214	20.7876	20.4515	20.467	19.8673	0.0162802	0.0104305	0.0361766	TRUE
sp|Q00438|PTBP1_RAT	Q00438	Polypyrimidine tract-binding protein 1	29929.5	46902.2	101170	125769	5615.93	11170.4	27924.2	10272.9	5.52476	2.46591	14.8693	15.5174	16.6264	16.9404	0.0522143	12.4553	13.4474	14.7692	13.3266	0.0612548	0.0104729	0.0362091	FALSE
sp|Q6AYE2|SHLB1_RAT	Q6AYE2	Endophilin-B1	215628	261311	164671	131329	99200.2	101725	121691	96811.3	1.84285	0.881936	17.7182	17.9954	17.3292	17.0028	0.0215352	16.5981	16.6343	16.8929	16.5629	0.00779597	0.0107726	0.0371284	TRUE
sp|Q4V8B7|HSDL1_RAT	Q4V8B7	Inactive hydroxysteroid dehydrogenase-like protein 1	652506	758136	629960	565908	1.19657e+06	769165	923129	1.04738e+06	0.662184	-0.594696	19.3156	19.5321	19.2649	19.1102	0.00782288	20.1905	19.5529	19.8162	19.9983	0.0118202	0.0111166	0.0381938	TRUE
sp|Q9EPJ3|RT26_RAT	Q9EPJ3	28S ribosomal protein S26, mitochondrial	124019	116668	136885	94848	187046	144387	158577	181456	0.703565	-0.507244	16.9202	16.8321	17.0626	16.5333	0.0115037	17.513	17.1396	17.2748	17.4693	0.00868079	0.0111588	0.038219	TRUE
sp|Q00715|H2B1_RAT	Q00715	Histone H2B type 1	7.26793e+07	5.70311e+07	5.75951e+07	5.24815e+07	1.09298e+08	1.24022e+08	6.91855e+07	1.2085e+08	0.566396	-0.820116	26.115	25.7652	25.7794	25.6453	0.0067637	26.7037	26.886	26.044	26.8486	0.0127646	0.0113542	0.0387669	TRUE
sp|Q62952-2|DPYL3_RAT	Q62952	Dihydropyrimidinase-related protein 3	3.66032e+06	4.13294e+06	3.84491e+06	3.62003e+06	3.16725e+06	2.55616e+06	2.1519e+06	1.68211e+06	1.59648	0.674892	21.8035	21.9787	21.8745	21.7876	0.00344886	21.5948	21.2855	21.0372	20.6818	0.0158256	0.0114955	0.0391276	FALSE
sp|Q5RKI1|IF4A2_RAT	Q5RKI1	Eukaryotic initiation factor 4A-II	121127	162448	166950	161564	126162	98931.4	93046.8	79438.8	1.53954	0.622501	16.8862	17.3096	17.3491	17.3017	0.0109675	16.9449	16.5941	16.5057	16.2776	0.0144735	0.0116435	0.0393633	FALSE
sp|Q6P9T8|TBB2C_RAT	Q6P9T8	Tubulin beta-4B chain	6.17084e+06	9.32768e+06	9.53524e+06	9.44791e+06	5.71242e+06	5.48846e+06	4.6931e+06	3.25663e+06	1.80055	0.848439	22.557	23.1531	23.1848	23.1716	0.0115389	22.4457	22.388	22.1621	21.6349	0.0144356	0.0116641	0.0393633	TRUE
sp|P52796|EFNB1_RAT	P52796	Ephrin-B1	33571.2	82969.4	113383	94351	238596	183906	214375	173920	0.399945	-1.32213	15.0349	16.3403	16.7908	16.5257	0.0418145	17.8642	17.4886	17.7098	17.4081	0.0102271	0.0117068	0.0393633	FALSE
sp|O08629|TIF1B_RAT	O08629	Transcription intermediary factor 1-beta	8787.72	15556.8	32492.2	39488.1	64269.8	66184.5	76247.7	81108.2	0.334682	-1.57914	13.1013	13.9253	14.9878	15.2691	0.0603512	15.9719	16.0142	16.2184	16.3076	0.00864429	0.0117084	0.0393633	FALSE
sp|P27615|SCRB2_RAT	P27615	Lysosome membrane protein 2	283070	292568	251198	234386	234819	153549	138423	160412	1.54426	0.626919	18.1108	18.1584	17.9385	17.8385	0.00716917	17.8412	17.2283	17.0787	17.2914	0.016613	0.011758	0.0394089	FALSE
sp|Q62847|ADDG_RAT	Q62847	Gamma-adducin	108057	102354	123451	123950	48015.1	85570.5	25223	43127.3	2.26712	1.18086	16.7214	16.6432	16.9136	16.9194	0.00716247	15.5512	16.3848	14.6224	15.3963	0.0403955	0.0118822	0.0396632	FALSE
sp|Q8K4K5|L2GL1_RAT	Q8K4K5	Lethal(2) giant larvae protein homolog 1	83668.3	77870.8	97593.1	121910	168343	147845	137848	122989	0.660357	-0.598681	16.3524	16.2488	16.5745	16.8955	0.0150003	17.361	17.1737	17.0727	16.9082	0.00958294	0.0119062	0.0396632	FALSE
sp|P54001|P4HA1_RAT	P54001	Prolyl 4-hydroxylase subunit alpha-1	164672	192277	152922	221266	235514	233230	264086	256914	0.738714	-0.436912	17.3292	17.5528	17.2224	17.7554	0.0117805	17.8455	17.8314	18.0106	17.9709	0.00433296	0.0121974	0.0404704	TRUE
sp|P0C2C4|RM10_RAT	P0C2C4	39S ribosomal protein L10, mitochondrial	74102.9	71181.4	65123	49246.8	106817	79477.9	102539	125003	0.627431	-0.672472	16.1772	16.1192	15.9909	15.5877	0.0144087	16.7048	16.2783	16.6458	16.9316	0.0140974	0.0122365	0.0404704	TRUE
sp|P39069|KAD1_RAT	P39069	Adenylate kinase isoenzyme 1	198441	207457	179134	105446	25450.6	8964.73	41883.3	80741.7	4.39682	2.13646	17.5984	17.6625	17.4507	16.6861	0.0225113	14.6354	13.13	15.3541	16.301	0.0779522	0.0122913	0.0404704	TRUE
sp|Q7TP47|HNRPQ_RAT	Q7TP47	Heterogeneous nuclear ribonucleoprotein Q	222857	217679	180601	175821	156310	130892	148253	101813	1.48335	0.568862	17.7658	17.7318	17.4624	17.4237	0.00874811	17.254	16.998	17.1777	16.6356	0.0140265	0.0122962	0.0404704	FALSE
sp|Q5EGY4|YKT6_RAT	Q5EGY4	Synaptobrevin homolog YKT6	254070	285580	449927	428274	232005	62425	71326.3	124315	2.89315	1.53264	17.9549	18.1235	18.7793	18.7082	0.0194749	17.8238	15.9298	16.1221	16.9236	0.0448107	0.0123428	0.0405022	TRUE
sp|Q920J4|TXNL1_RAT	Q920J4	Thioredoxin-like protein 1	168675	195034	179493	169553	138789	102591	64656.1	56556	1.96572	0.975056	17.3639	17.5734	17.4536	17.3714	0.00483754	17.0825	16.6466	15.9805	15.7874	0.031664	0.0125805	0.0411589	FALSE
sp|Q8K1P7|SMCA4_RAT	Q8K1P7	Transcription activator BRG1	182595	162074	237593	98912.8	296894	280203	386042	343143	0.521461	-0.939369	17.4783	17.3063	17.8581	16.5939	0.0265005	18.1796	18.0961	18.5584	18.3885	0.00986843	0.0128104	0.0417862	FALSE
sp|P13233|CN37_RAT	P13233	2',3'-cyclic-nucleotide 3'-phosphodiesterase	500777	578210	740670	737211	189796	319624	139225	429286	2.37201	1.24611	18.9338	19.1412	19.4985	19.4917	0.0124707	17.5341	18.286	17.0871	18.7116	0.0353494	0.0130841	0.0425523	TRUE
sp|Q9EPH2|MRP_RAT	Q9EPH2	MARCKS-related protein	102190	101113	179967	125861	95136	54633.4	43617.5	48192.2	2.10751	1.07554	16.6409	16.6256	17.4574	16.9415	0.0199099	16.5377	15.7375	15.4126	15.5565	0.0275137	0.0131487	0.0426359	FALSE
sp|P16975|SPRC_RAT	P16975	SPARC	51226.8	30824.9	49947	38720.3	31572.6	17152.7	11009.8	16230	2.24734	1.16822	15.6446	14.9118	15.6081	15.2408	0.0194701	14.9464	14.0661	13.4265	13.9864	0.0385661	0.0132399	0.0428051	FALSE
sp|P05065|ALDOA_RAT	P05065	Fructose-bisphosphate aldolase A	1.81153e+06	2.51472e+06	1.60992e+06	946504	944261	781371	687286	573477	2.30468	1.20456	20.7888	21.262	20.6186	19.8522	0.0245924	19.8488	19.5756	19.3906	19.1294	0.0134796	0.0133178	0.0429302	TRUE
sp|P05370|G6PD_RAT	P05370	Glucose-6-phosphate 1-dehydrogenase	264513	212164	234579	213366	152990	127820	128609	61491.3	1.96348	0.97341	18.013	17.6948	17.8397	17.703	0.00725378	17.2231	16.9638	16.9726	15.9081	0.0302165	0.0133988	0.0430647	FALSE
sp|P43245|MDR1_RAT	P43245	Multidrug resistance protein 1	655166	669758	615306	578968	1.05297e+06	718489	788497	986384	0.710366	-0.493367	19.3215	19.3533	19.2309	19.1431	0.00426276	20.006	19.4546	19.5887	19.9118	0.0114573	0.0137766	0.0441496	FALSE
sp|O35547|ACSL4_RAT	O35547	Long-chain-fatty-acid--CoA ligase 4	58246.4	62086.4	73469.8	63481	48093.6	21930.9	9771.56	15668.3	2.69508	1.43033	15.8299	15.922	16.1649	15.954	0.00767934	15.5536	14.4207	13.2544	13.9356	0.0586676	0.0140184	0.0447936	TRUE
sp|Q9Z122|FADS2_RAT	Q9Z122	Fatty acid desaturase 2	290940	322028	412959	415636	547228	456978	517976	477115	0.721034	-0.47186	18.1504	18.2968	18.6556	18.665	0.0121697	19.0618	18.8018	18.9825	18.864	0.00534266	0.0142039	0.0452544	FALSE
sp|P05369|FPPS_RAT	P05369	Farnesyl pyrophosphate synthase	125217	113892	111777	95364.4	94490.5	63334	43585.2	47138.7	1.79543	0.844329	16.9341	16.7973	16.7703	16.5412	0.00842118	16.5279	15.9507	15.4116	15.5246	0.0276337	0.0142625	0.0452734	TRUE
sp|Q9ES40|PRAF3_RAT	Q9ES40	PRA1 family protein 3	269872	267846	319584	298189	339190	324064	339751	373021	0.83973	-0.252002	18.0419	18.031	18.2858	18.1859	0.0058356	18.3717	18.3059	18.3741	18.5089	0.00401358	0.0143259	0.0452734	FALSE
sp|P97536|CAND1_RAT	P97536	Cullin-associated NEDD8-dissociated protein 1	579422	641036	706050	709082	585421	429169	401280	337379	1.50326	0.588095	19.1443	19.29	19.4294	19.4356	0.00617842	19.1591	18.7112	18.6143	18.364	0.0153629	0.0143338	0.0452734	FALSE
sp|Q63610-3|TPM3_RAT	Q63610	Tropomyosin alpha-3 chain	578646	561412	653472	633110	469654	418830	362504	239406	1.62819	0.703266	19.1423	19.0987	19.3178	19.2721	0.00468686	18.8412	18.676	18.4676	17.8691	0.0199216	0.0144241	0.0454276	TRUE
sp|Q5U2U0|CLPX_RAT	Q5U2U0	ATP-dependent Clp protease ATP-binding subunit clpX-like, mitochondrial	182551	350585	179706	258244	532681	364790	380343	509918	0.543194	-0.88046	17.4779	18.4194	17.4553	17.9784	0.0223207	19.0229	18.4767	18.5369	18.9599	0.013027	0.0145194	0.0455968	TRUE
sp|P58197|AP2A_RAT	P58197	Transcription factor AP-2-alpha	8827.54	40601.7	16749.3	9185.25	61720.1	55519.6	42326.3	54067.4	0.352772	-1.50319	13.1078	15.3093	14.0318	13.1651	0.0640388	15.9135	15.7607	15.3693	15.7225	0.0126998	0.014599	0.0457159	FALSE
sp|Q5FVQ8|NLRX1_RAT	Q5FVQ8	NLR family member X1	93698.9	80214.6	109943	103623	111246	153214	177699	201229	0.602248	-0.73157	16.5157	16.2916	16.7464	16.661	0.0104103	16.7634	17.2252	17.4391	17.6185	0.0185111	0.0149093	0.0465545	TRUE
sp|Q5XIE3|RM11_RAT	Q5XIE3	39S ribosomal protein L11, mitochondrial	235402	225560	225944	162458	406770	255407	313082	410096	0.613102	-0.7058	17.8448	17.7832	17.7856	17.3097	0.0121981	18.6339	17.9624	18.2562	18.6456	0.0155024	0.0151737	0.0472453	TRUE
sp|P12368|KAP2_RAT	P12368	cAMP-dependent protein kinase type II-alpha regulatory subunit	337407	388773	302892	313215	210766	152176	80396.8	44836.7	2.7496	1.45922	18.3641	18.5686	18.2084	18.2568	0.00754632	17.6853	17.2154	16.2949	15.4524	0.0515524	0.0152411	0.0473209	FALSE
sp|P69897|TBB5_RAT	P69897	Tubulin beta-5 chain	1.32834e+07	1.51169e+07	1.63453e+07	1.6188e+07	1.30352e+07	1.15154e+07	1.00442e+07	8.31062e+06	1.42018	0.506078	23.6631	23.8497	23.9624	23.9484	0.00500839	23.6359	23.4571	23.2599	22.9865	0.0103324	0.0153447	0.0475079	TRUE
sp|P55770|NH2L1_RAT	P55770	NHP2-like protein 1	237170	170558	235305	182818	314760	251201	367893	285861	0.677085	-0.562592	17.8556	17.3799	17.8442	17.48	0.0120719	18.2639	17.9385	18.4889	18.125	0.0110386	0.0156646	0.0483617	FALSE
sp|Q63584|TMEDA_RAT	Q63584	Transmembrane emp24 domain-containing protein 10	545154	604307	666313	612350	908092	679404	756849	760309	0.782092	-0.35459	19.0563	19.2049	19.3458	19.224	0.00535232	19.7925	19.3739	19.5296	19.5362	0.00767577	0.0157164	0.0483852	TRUE
sp|P70583|DUT_RAT	P70583	Deoxyuridine 5'-triphosphate nucleotidohydrolase	62759.1	71882.4	24614.6	40810.9	134470	94235.5	94713.7	114583	0.456771	-1.13046	15.9375	16.1334	14.5872	15.3167	0.0389825	17.0369	16.524	16.5313	16.806	0.0127471	0.0158362	0.0486175	TRUE
sp|P05712|RAB2A_RAT	P05712	Ras-related protein Rab-2A	1.59389e+06	1.85407e+06	2.15577e+06	2.18062e+06	1.63713e+06	1.32662e+06	1.40914e+06	1.44514e+06	1.33797	0.420047	20.6041	20.8223	21.0398	21.0563	0.00883234	20.6427	20.3393	20.4264	20.4628	0.00539934	0.0158931	0.0486559	TRUE
sp|P18421|PSB1_RAT	P18421	Proteasome subunit beta type-1	246248	259804	241983	188854	198848	113860	154677	131624	1.56407	0.645301	17.9098	17.9871	17.8845	17.5269	0.00994912	17.6013	16.7969	17.2389	17.0061	0.0173969	0.0159393	0.0486615	FALSE
sp|Q9WUS0|KAD4_RAT	Q9WUS0	GTP:AMP phosphotransferase AK4, mitochondrial	143003	351079	332142	358854	142519	48441.6	85182.1	128382	2.92956	1.55068	17.1257	18.4214	18.3414	18.453	0.03072	17.1208	15.564	16.3783	16.9701	0.0370588	0.0162963	0.0496132	TRUE
sp|P26772|CH10_RAT	P26772	10 kDa heat shock protein, mitochondrial	8.68814e+06	9.29955e+06	6.92703e+06	6.94398e+06	1.17263e+07	9.45547e+06	1.02547e+07	1.22701e+07	0.728923	-0.456162	23.0506	23.1487	22.7238	22.7273	0.00830311	23.4832	23.1727	23.2898	23.5486	0.00641894	0.0165026	0.0501021	TRUE
sp|Q99MZ4|GGT7_RAT	Q99MZ4	Gamma-glutamyltransferase 7	70238.7	88720.9	54110.4	109077	38942.7	3272.41	15037.7	16463.7	4.37008	2.12766	16.1	16.437	15.7236	16.735	0.0232268	15.2491	11.6761	13.8763	14.007	0.0938949	0.016614	0.0503009	FALSE
sp|Q6EV70|OFUT1_RAT	Q6EV70	GDP-fucose protein O-fucosyltransferase 1	8574.13	12923.3	45160.7	23553.6	70320.1	67131.1	50067.2	62428	0.360924	-1.47023	13.0658	13.6577	15.4628	14.5237	0.0638513	16.1016	16.0347	15.6116	15.9299	0.0118093	0.0171761	0.0517354	FALSE
sp|Q5U2X6|CCD47_RAT	Q5U2X6	Coiled-coil domain-containing protein 47	92336.9	95429.2	97451.6	91755.6	142074	99379.8	122824	120428	0.777737	-0.362646	16.4946	16.5421	16.5724	16.4855	0.00214308	17.1163	16.6007	16.9062	16.8778	0.0108647	0.0172249	0.0517354	FALSE
sp|Q66HA6|ARL8B_RAT	Q66HA6	ADP-ribosylation factor-like protein 8B	553385	585431	988864	1.03664e+06	401751	267987	497746	396191	2.02364	1.01695	19.0779	19.1591	19.9154	19.9835	0.0213548	18.6159	18.0318	18.9251	18.5958	0.0173796	0.01727	0.0517354	FALSE
sp|P08461|ODP2_RAT	P08461	Dihydrolipoyllysine-residue acetyltransferase component of pyruvate dehydrogenase complex, mitochondrial	1.36821e+06	1.67797e+06	1.46642e+06	1.20812e+06	1.16516e+06	758316	818002	1.09112e+06	1.49265	0.577874	20.3839	20.6783	20.4839	20.2043	0.00838142	20.1521	19.5324	19.6417	20.0574	0.0132937	0.0172937	0.0517354	TRUE
sp|Q5XIH7|PHB2_RAT	Q5XIH7	Prohibitin-2	3.39981e+06	3.88532e+06	3.52784e+06	3.84021e+06	5.61534e+06	4.02548e+06	4.69874e+06	6.12583e+06	0.715998	-0.481973	21.697	21.8896	21.7504	21.8728	0.00372387	22.4209	21.9407	22.1638	22.5465	0.0105052	0.0173238	0.0517354	TRUE
sp|P31399|ATP5H_RAT	P31399	ATP synthase subunit d, mitochondrial	2.39791e+06	2.42899e+06	2.29222e+06	2.48967e+06	1.97961e+06	1.55592e+06	1.84912e+06	2.20242e+06	1.26647	0.340812	21.1933	21.2119	21.1283	21.2475	0.00204223	20.9168	20.5693	20.8184	21.0707	0.00874059	0.0174438	0.0519522	TRUE
sp|Q498R3|DJC10_RAT	Q498R3	DnaJ homolog subfamily C member 10	58930.2	20102.4	52227	55501.9	99014.8	89419.1	97489.9	117010	0.463504	-1.10935	15.8467	14.2951	15.6725	15.7603	0.0413962	16.5954	16.4483	16.573	16.8363	0.0084534	0.0177488	0.0527173	FALSE
sp|Q5U312|RAI14_RAT	Q5U312	Ankycorbin	218465	180103	73957.1	20447.9	810118	608908	354257	519576	0.215004	-2.21757	17.737	17.4585	16.1744	14.3197	0.082175	19.6278	19.2159	18.4344	18.987	0.0226072	0.0178557	0.0528914	TRUE
sp|Q8K3X8|HSBP1_RAT	Q8K3X8	Heat shock factor-binding protein 1	36998.6	42197.3	26949.8	41864.9	29433.3	13895.8	9641.41	16537.3	2.12941	1.09045	15.1752	15.3649	14.718	15.3535	0.0172973	14.8452	13.7624	13.235	14.0134	0.0416178	0.0179106	0.0529112	FALSE
sp|Q99NA5|IDH3A_RAT	Q99NA5	Isocitrate dehydrogenase [NAD]subunit alpha, mitochondrial	4.1597e+06	4.34899e+06	3.87869e+06	3.40896e+06	3.22807e+06	2.22713e+06	2.62889e+06	3.26308e+06	1.39209	0.477258	21.988	22.0522	21.8871	21.7009	0.00606174	21.6222	21.0868	21.326	21.6378	0.0106522	0.0184218	0.054275	TRUE
sp|Q5RKI0|WDR1_RAT	Q5RKI0	WD repeat-containing protein 1	384448	410596	396448	327154	211202	144258	184319	338172	1.72976	0.790575	18.5524	18.6474	18.5968	18.3196	0.00677283	17.6883	17.1383	17.4918	18.3674	0.0253252	0.0186987	0.0547494	FALSE
sp|Q06486|KC1D_RAT	Q06486	Casein kinase I isoform delta	207314	247599	300580	301686	220111	179945	176157	163359	1.42945	0.515455	17.6615	17.9176	18.1974	18.2027	0.0124675	17.7479	17.4572	17.4265	17.3177	0.00909881	0.0186997	0.0547494	FALSE
sp|P68511|1433F_RAT	P68511	14-3-3 protein eta	49576	71181.6	168626	141631	23402.8	4905.27	17768.2	42436.2	4.86953	2.28378	15.5974	16.1192	17.3635	17.1118	0.0434765	14.5144	12.2601	14.117	15.373	0.0808486	0.0187327	0.0547494	FALSE
sp|P37805|TAGL3_RAT	P37805	Transgelin-3	209794	234386	198748	215663	303189	282780	260076	229144	0.798549	-0.324547	17.6786	17.8385	17.6006	17.7184	0.00485299	18.2099	18.1093	17.9886	17.8059	0.00834648	0.0187827	0.0547495	FALSE
sp|P04762|CATA_RAT	P04762	Catalase	427754	542952	660593	677736	465120	317518	317439	373834	1.5666	0.64764	18.7064	19.0505	19.3334	19.3704	0.0139399	18.8272	18.2765	18.2761	18.512	0.0122368	0.0189987	0.0552322	TRUE
sp|P11232|THIO_RAT	P11232	Thioredoxin	337223	368303	535969	490889	174958	20532.2	174771	73404.8	3.90471	1.96521	18.3633	18.4905	19.0318	18.905	0.0148725	17.4166	14.3256	17.4151	16.1636	0.0774798	0.019434	0.0562307	TRUE
sp|P62963|PROF1_RAT	P62963	Profilin-1	1.41219e+06	1.61538e+06	1.74403e+06	1.60748e+06	1.40431e+06	1.25567e+06	1.14422e+06	936581	1.34557	0.428222	20.4295	20.6234	20.734	20.6164	0.00530845	20.4214	20.26	20.1259	19.837	0.0106325	0.0194447	0.0562307	TRUE
sp|P04166|CYB5B_RAT	P04166	Cytochrome b5 type B	552786	530817	553368	463288	971116	686138	596880	762277	0.696277	-0.522267	19.0764	19.0179	19.0779	18.8215	0.00552363	19.8893	19.3881	19.1871	19.54	0.013163	0.0200734	0.0578587	TRUE
sp|Q8R4A1|ERO1A_RAT	Q8R4A1	ERO1-like protein alpha	88379.8	87435.3	82971.7	76041.7	125024	94786	95316.3	109716	0.788122	-0.343508	16.4314	16.4159	16.3403	16.2145	0.00524596	16.9318	16.5324	16.5404	16.7434	0.00987069	0.0201133	0.0578587	TRUE
sp|P09456|KAP0_RAT	P09456	cAMP-dependent protein kinase type I-alpha regulatory subunit	36935.8	41949.9	73893	71719.8	15735.4	25839.9	29010.1	6997.5	2.89366	1.53289	15.1727	15.3564	16.1731	16.1301	0.0285531	13.9417	14.6573	14.8243	12.7726	0.0575161	0.0208641	0.0598614	FALSE
sp|Q05546-2|TENR_RAT	Q05546-2	Tenascin-R	90968.4	32781.2	102870	108633	214768	175114	173072	179422	0.451595	-1.1469	16.4731	15.0006	16.6505	16.7291	0.0435619	17.7124	17.4179	17.401	17.453	0.00721853	0.0212055	0.060682	FALSE
sp|P27653|C1TC_RAT	P27653	C-1-tetrahydrofolate synthase, cytoplasmic	45144.8	48955.4	53608	54798.7	37068.2	22547.6	9612.18	23750.8	2.17799	1.123	15.4623	15.5792	15.7102	15.7419	0.00711861	15.1779	14.4607	13.2306	14.5357	0.0490875	0.0214013	0.061083	TRUE
sp|P63088-2|PP1G_RAT	P63088	Serine/threonine-protein phosphatase PP1-gamma catalytic subunit	124667	143179	165775	152124	132213	111724	96435.4	94416	1.3472	0.42996	16.9277	17.1275	17.3389	17.2149	0.00873439	17.0125	16.7696	16.5573	16.5267	0.0116534	0.0219174	0.0622982	TRUE
sp|P02793|FRIL1_RAT	P02793	Ferritin light chain 1	258151	159080	143919	481822	677605	591136	523235	465231	0.462063	-1.11384	17.9779	17.2794	17.1349	18.8781	0.038744	19.3701	19.1731	18.9971	18.8276	0.010568	0.0219664	0.0622982	FALSE
sp|P62628|DLRB1_RAT	P62628	Dynein light chain roadblock-type 1	199504	236976	257845	264665	210417	186701	153069	148211	1.37313	0.457466	17.6061	17.8544	17.9761	18.0138	0.00892389	17.6829	17.5104	17.2238	17.1773	0.0119475	0.0219976	0.0622982	FALSE
sp|P11654|PO210_RAT	P11654	Nuclear pore membrane glycoprotein 210	171634	143620	75869.5	86465.9	227919	236612	166342	281313	0.523566	-0.933557	17.389	17.1319	16.2112	16.3998	0.0292306	17.7982	17.8522	17.3438	18.1018	0.0153882	0.0223397	0.0631039	FALSE
sp|Q8R4C0|CAN5_RAT	Q8R4C0	Calpain-5	30844.8	39352.2	35587.9	37018.7	6084.64	34023.8	7850.12	5891.79	2.65186	1.40701	14.9127	15.2642	15.1191	15.176	0.00855152	12.571	15.0543	12.9385	12.5245	0.0784642	0.0226038	0.0636676	FALSE
sp|P61805|DAD1_RAT	P61805	Dolichyl-diphosphooligosaccharide--protein glycosyltransferase subunit DAD1	261975	244649	314067	287635	406731	317682	340212	334641	0.792077	-0.336288	17.9991	17.9004	18.2607	18.1339	0.00753658	18.6337	18.2772	18.3761	18.3523	0.00729596	0.0226554	0.0636676	FALSE
sp|P33671|SDC3_RAT	P33671	Syndecan-3	171477	87359.7	187458	97991.3	67487	15277.4	35374.4	62764.3	3.00871	1.58915	17.3877	16.4147	17.5162	16.5804	0.0284499	16.0423	13.8991	15.1104	15.9377	0.0562754	0.022844	0.0640333	FALSE
sp|Q5FVM3|F134B_RAT	Q5FVM3	Protein FAM134B	1199.85	1026.03	1534.84	2130.25	1017.8	711.976	846.877	762.554	1.76418	0.819001	10.2286	10.0029	10.5839	11.0568	0.0380249	9.99123	9.47569	9.72601	9.5747	0.0200635	0.0229637	0.0642048	FALSE
sp|Q505J9|ATAD1_RAT	Q505J9	ATPase family AAA domain-containing protein 1	170051	171136	206450	205198	174149	128924	133835	145380	1.29289	0.370601	17.3756	17.3848	17.6554	17.6467	0.0077358	17.41	16.9762	17.0301	17.1495	0.00975669	0.0236655	0.0659983	TRUE
sp|Q8VHF5|CISY_RAT	Q8VHF5	Citrate synthase, mitochondrial	4.66657e+06	5.1414e+06	5.83319e+06	5.33883e+06	3.76627e+06	2.97325e+06	4.32311e+06	4.45838e+06	1.35172	0.434792	22.1539	22.2937	22.4759	22.3481	0.00517375	21.8447	21.5036	22.0436	22.0881	0.0105414	0.0237394	0.0660366	TRUE
sp|O54975|XPP1_RAT	O54975	Xaa-Pro aminopeptidase 1	214615	258965	257099	224882	195915	155032	75066	96265	1.8296	0.871531	17.7114	17.9824	17.972	17.7788	0.0066357	17.5799	17.2422	16.1959	16.5547	0.0323436	0.0240468	0.0667224	FALSE
sp|Q9Z1A6|VIGLN_RAT	Q9Z1A6	Vigilin	21790.3	44467.9	33373.7	31913.2	20816.6	20603.1	13579.3	8883.59	2.05917	1.04207	14.4114	15.4405	15.0264	14.9619	0.0244746	14.3454	14.3306	13.7291	13.1169	0.0364638	0.0242208	0.0670354	FALSE
sp|P10960|SAP_RAT	P10960	Sulfated glycoprotein 1	377449	391088	300257	178582	207445	145930	163477	150915	1.86798	0.901478	18.5259	18.5771	18.1958	17.4462	0.0248338	17.6624	17.1549	17.3187	17.2034	0.0114358	0.0243219	0.0671456	TRUE
sp|P08644-2|RASK_RAT	P08644	GTPase KRas	197201	261020	306197	345996	201365	200016	168444	153896	1.53431	0.617591	17.5893	17.9938	18.2241	18.4004	0.0168131	17.6195	17.6098	17.3619	17.2316	0.00948152	0.0244077	0.0672132	TRUE
sp|Q02356|AMPD2_RAT	Q02356	AMP deaminase 2	44521.9	47482.4	62704.4	51169.5	36656	28930.8	11379	24186.2	2.03533	1.02526	15.4422	15.5351	15.9363	15.643	0.0118726	15.1618	14.8203	13.4741	14.5619	0.0435601	0.0245013	0.0673018	FALSE
sp|P85515|ACTZ_RAT	P85515	Alpha-centractin	310217	233873	252806	236952	198157	221095	215764	185239	1.2604	0.333879	18.2429	17.8354	17.9477	17.8542	0.0090807	17.5963	17.7543	17.7191	17.499	0.00574478	0.0254047	0.0695387	FALSE
sp|Q09073|ADT2_RAT	Q09073	ADP/ATP translocase 2	3.7017e+06	3.48499e+06	2.37681e+06	3.21768e+06	4.49984e+06	3.93377e+06	4.14667e+06	4.8651e+06	0.732639	-0.448825	21.8198	21.7327	21.1806	21.6176	0.0113823	22.1014	21.9075	21.9835	22.214	0.00528243	0.0254425	0.0695387	TRUE
sp|Q68FU3|ETFB_RAT	Q68FU3	Electron transfer flavoprotein subunit beta	1.32905e+06	1.26441e+06	1.12967e+06	991449	2.94767e+06	1.62839e+06	1.46791e+06	1.91528e+06	0.592339	-0.755505	20.342	20.27	20.1075	19.9192	0.00807381	21.4911	20.635	20.4853	20.8691	0.0183868	0.0255357	0.0695747	TRUE
sp|B5DF51|MMGT1_RAT	B5DF51	Membrane magnesium transporter 1	58475.2	54722.3	58764.1	55846.8	94679.5	66536.3	68008.7	68017.5	0.766408	-0.383816	15.8355	15.7398	15.8426	15.7692	0.00276111	16.5308	16.0219	16.0534	16.0536	0.0130912	0.0255827	0.0695747	FALSE
sp|Q5XHZ0|TRAP1_RAT	Q5XHZ0	Heat shock protein 75 kDa, mitochondrial	938394	954881	847768	865698	1.41781e+06	935462	1.15995e+06	1.33068e+06	0.744595	-0.425472	19.8398	19.865	19.6933	19.7235	0.00370684	20.4352	19.8353	20.1456	20.3437	0.0113902	0.0259802	0.0704811	TRUE
sp|Q5U2R7|MESD_RAT	Q5U2R7	LDLR chaperone MESD	61292	62619.4	48471.3	35539.6	122025	80890.5	80985	68579.5	0.589883	-0.761499	15.9034	15.9343	15.5648	15.1171	0.02109	16.8968	16.3037	16.3054	16.0655	0.0187217	0.0261533	0.0706214	FALSE
sp|Q8K585|HMGA1_RAT	Q8K585	High mobility group protein HMG-I/HMG-Y	144166	80124.5	105216	28560.5	250399	223018	171126	256330	0.397467	-1.33109	17.1374	16.29	16.683	14.8017	0.0540032	17.9339	17.7668	17.3847	17.9676	0.0130274	0.0261608	0.0706214	FALSE
sp|Q6PEC3|YIF1B_RAT	Q6PEC3	Protein YIF1B	74605.7	65877.8	88479.6	72365.4	87414.5	86145.5	97103.5	101446	0.809785	-0.30439	16.187	16.0075	16.4331	16.143	0.00949574	16.4156	16.3945	16.5672	16.6304	0.00604144	0.0265226	0.0714222	FALSE
sp|P85834|EFTU_RAT	P85834	Elongation factor Tu, mitochondrial	2.27194e+06	2.44016e+06	2.03211e+06	1.75339e+06	3.43022e+06	2.34777e+06	2.78139e+06	3.32474e+06	0.715038	-0.483909	21.1155	21.2185	20.9545	20.7417	0.00856993	21.7099	21.1629	21.4074	21.6648	0.0102151	0.0266148	0.0714946	TRUE
sp|O70513|LG3BP_RAT	O70513	Galectin-3-binding protein	15277.3	15962.7	25337.9	15072.2	9752.41	4345.96	3553.29	12808.1	2.35229	1.23407	13.8991	13.9624	14.629	13.8796	0.0220857	13.2515	12.0855	11.7949	13.6448	0.0609364	0.0271646	0.0727932	TRUE
sp|P38650|DYHC1_RAT	P38650	Cytoplasmic dynein 1 heavy chain 1	1.05506e+06	1.116e+06	1.20994e+06	1.2591e+06	1.11821e+06	804365	702619	627921	1.42636	0.512334	20.0089	20.0899	20.2065	20.264	0.00493134	20.0928	19.6175	19.4224	19.2602	0.0159347	0.0282134	0.0754192	TRUE
sp|Q925S8|YMEL1_RAT	Q925S8	ATP-dependent zinc metalloprotease YME1L1	84280.3	71222.3	41176.7	55649.7	103203	81609.1	101148	128594	0.608676	-0.716254	16.3629	16.12	15.3295	15.7641	0.0244982	16.6551	16.3164	16.6261	16.9725	0.0139507	0.0288277	0.076874	TRUE
sp|Q5I0K5|ABHDA_RAT	Q5I0K5	Mycophenolic acid acyl-glucuronide esterase, mitochondrial	128061	64736.7	72531.6	143487	178629	152758	173680	187659	0.590157	-0.760829	16.9665	15.9823	16.1463	17.1306	0.030133	17.4466	17.2209	17.4061	17.5178	0.0063053	0.0290651	0.0773189	TRUE
sp|Q9Z272|GIT1_RAT	Q9Z272	ARF GTPase-activating protein GIT1	102312	91097	113212	97741.3	74928	57255.2	44640.3	19803.8	2.05649	1.04019	16.6426	16.4751	16.7887	16.5767	0.00684855	16.1932	15.8051	15.4461	14.2735	0.0465218	0.0296018	0.0785559	FALSE
sp|B2GV54|NCEH1_RAT	B2GV54	Neutral cholesterol ester hydrolase 1	146524	138827	234565	192376	87291.1	37783.9	127844	86465	2.09878	1.06955	17.1608	17.0829	17.8396	17.5536	0.0175706	16.4135	15.2055	16.964	16.3998	0.0395338	0.0298447	0.0790092	FALSE
sp|P49432|ODPB_RAT	P49432	Pyruvate dehydrogenase E1 component subunit beta, mitochondrial	3.31105e+06	3.31218e+06	2.75743e+06	2.30749e+06	2.35294e+06	1.47985e+06	1.95343e+06	2.23002e+06	1.45806	0.544049	21.6589	21.6594	21.3949	21.1379	0.0100807	21.166	20.497	20.8976	21.0886	0.0123808	0.0301328	0.0795797	TRUE
sp|P0CC09|H2A2A_RAT	P0CC09	Histone H2A type 2-A	1.1307e+06	876575	269905	402674	1.62848e+06	1.91386e+06	1.3334e+06	1.27566e+06	0.435649	-1.19876	20.1088	19.7415	18.0421	18.6193	0.0435552	20.6351	20.8681	20.3467	20.2828	0.0114215	0.030667	0.0807956	FALSE
sp|P50399|GDIB_RAT	P50399	Rab GDP dissociation inhibitor beta	216702	240326	199439	197814	197332	152596	135630	104168	1.44861	0.534668	17.7254	17.8746	17.6056	17.5938	0.0064004	17.5903	17.2194	17.0493	16.6685	0.0193431	0.0307962	0.0809416	TRUE
sp|Q9QZR6|SEPT9_RAT	Q9QZR6	Septin-9	182697	242013	185888	378088	141785	152182	141906	150429	1.68631	0.753867	17.4791	17.8847	17.5041	18.5284	0.0237466	17.1133	17.2154	17.1146	17.1987	0.00273509	0.0313047	0.0820813	FALSE
sp|P27274|CD59_RAT	P27274	CD59 glycoprotein	282882	359672	123343	137309	85953	93518.3	37639.6	107950	2.77857	1.47434	18.1098	18.4563	16.9123	17.0671	0.0374491	16.3913	16.513	15.2	16.72	0.0365686	0.0315003	0.0823873	FALSE
sp|Q6AY04|CB047_RAT	Q6AY04	Uncharacterized protein C2orf47 homolog, mitochondrial	123809	101335	116743	93669.2	139105	121870	129255	150547	0.805425	-0.312177	16.9178	16.6288	16.833	16.5153	0.00955064	17.0858	16.895	16.9799	17.1999	0.00671038	0.0315718	0.0823873	TRUE
sp|Q5U2T7|TFB2M_RAT	Q5U2T7	Dimethyladenosine transferase 2, mitochondrial	36127.4	36803.5	15722	6986.97	56815.8	47052	69318	74512.8	0.386114	-1.3729	15.1408	15.1676	13.9405	12.7705	0.0694484	15.794	15.522	16.0809	16.1852	0.0162884	0.0321177	0.0835406	TRUE
sp|B2GUZ5|CAZA1_RAT	B2GUZ5	F-actin-capping protein subunit alpha-1	163147	256694	240778	215211	193636	141095	114580	131866	1.50699	0.591674	17.3158	17.9697	17.8773	17.7154	0.0141225	17.563	17.1063	16.806	17.0087	0.0161919	0.0321662	0.0835406	FALSE
sp|Q4QQW4|HDAC1_RAT	Q4QQW4	Histone deacetylase 1	66916.5	59066.1	75445.7	56867.5	101034	77833.3	95304.2	71468.3	0.747297	-0.420247	16.0301	15.85	16.2032	15.7953	0.010042	16.6245	16.2481	16.5403	16.125	0.0125003	0.032764	0.0848921	FALSE
sp|P35565|CALX_RAT	P35565	Calnexin	1.53562e+06	1.28501e+06	1.2972e+06	1.14185e+06	1.9027e+06	1.61861e+06	1.45702e+06	1.60775e+06	0.798606	-0.324444	20.5504	20.2934	20.307	20.1229	0.00749555	20.8596	20.6263	20.4746	20.6166	0.00668802	0.0334815	0.0865465	TRUE
sp|Q63750|RM23_RAT	Q63750	39S ribosomal protein L23, mitochondrial	85671.5	116655	76384.3	65128.2	135729	104356	116769	152053	0.67564	-0.565672	16.3865	16.8319	16.221	15.991	0.018814	17.0504	16.6712	16.8333	17.2142	0.0122044	0.0341272	0.088008	TRUE
sp|P48450|ERG7_RAT	P48450	Lanosterol synthase	376869	392039	450521	662154	282499	248696	334470	356522	1.53952	0.622481	18.5237	18.5806	18.7812	19.3368	0.0170836	18.1079	17.924	18.3515	18.4436	0.0112152	0.0344269	0.0885725	FALSE
sp|Q63803|GNAS1_RAT	Q63803	Guanine nucleotide-binding protein G(s) subunit alpha isoforms XLas	396992	434814	549250	530317	391969	334624	410112	315725	1.31598	0.396141	18.5988	18.73	19.0671	19.0165	0.010351	18.5804	18.3522	18.6457	18.2683	0.00844891	0.0349184	0.0895277	FALSE
sp|P07174|TNR16_RAT	P07174	Tumor necrosis factor receptor superfamily member 16	4467.83	17809.5	18473.8	25754.2	26332.6	52437.1	54518.6	50860.7	0.36115	-1.46933	12.1254	14.1204	14.1732	14.6525	0.0705044	14.6846	15.6783	15.7345	15.6343	0.0280899	0.0349775	0.0895277	FALSE
sp|P41350|CAV1_RAT	P41350	Caveolin-1	190194	115483	239546	114236	73757.1	103614	101682	87409.8	1.79953	0.847619	17.5371	16.8173	17.8699	16.8017	0.0267886	16.1705	16.6609	16.6337	16.4155	0.0119865	0.0351245	0.0895277	TRUE
sp|Q62950|DPYL1_RAT	Q62950	Dihydropyrimidinase-related protein 1	409540	478877	793056	759766	346298	378841	373525	188163	1.8971	0.923797	18.6436	18.8693	19.5971	19.5352	0.021564	18.4017	18.5312	18.5108	17.5216	0.0229391	0.0351249	0.0895277	FALSE
sp|Q5XJW2|G45IP_RAT	Q5XJW2	Growth arrest and DNA damage-inducible proteins-interacting protein 1	13566.4	16184.1	16718.2	19733.3	3839.5	2127.56	17103.2	1572.37	2.68648	1.42572	13.7277	13.9823	14.0291	14.2683	0.0137043	11.9067	11.055	14.062	10.6187	0.1113	0.0353776	0.0899626	TRUE
sp|Q62812|MYH9_RAT	Q62812	Myosin-9	176862	107604	151392	74946.5	82217.6	66554	66031.4	71067.4	1.78684	0.837412	17.4323	16.7154	17.2079	16.1936	0.0282538	16.3272	16.0222	16.0109	16.1169	0.00787108	0.0358467	0.090761	TRUE
sp|P97521|MCAT_RAT	P97521	Mitochondrial carnitine/acylcarnitine carrier protein	296840	284052	259917	201799	503813	306377	326011	407782	0.675272	-0.566459	18.1793	18.1158	17.9877	17.6226	0.0119938	18.9425	18.225	18.3146	18.6374	0.0152926	0.0359295	0.090761	TRUE
sp|Q5U2X7|TI21L_RAT	Q5U2X7	Mitochondrial import inner membrane translocase subunit Tim21	109956	25572.1	73707.9	80836.5	184505	136390	141761	154600	0.469939	-1.08945	16.7466	14.6423	16.1695	16.3027	0.0496794	17.4933	17.0574	17.1131	17.2382	0.00974778	0.03594	0.090761	TRUE
sp|P14668|ANXA5_RAT	P14668	Annexin A5	30885.4	44243.7	48244.9	55565.8	28944.9	28900.6	7897.41	15111.8	2.2131	1.14607	14.9146	15.4332	15.5581	15.7619	0.0202925	14.821	14.8188	12.9472	13.8834	0.0549962	0.03612	0.0910057	TRUE
sp|P25113|PGAM1_RAT	P25113	Phosphoglycerate mutase 1	132765	144740	148155	125293	83043.1	9240.69	57694.2	44788	2.82879	1.50019	17.0185	17.1431	17.1768	16.9349	0.00568177	16.3416	13.1738	15.8161	15.4508	0.0795931	0.0368615	0.0926469	FALSE
sp|P48721|GRP75_RAT	P48721	Stress-70 protein, mitochondrial	2.79251e+06	2.88768e+06	2.48132e+06	2.09052e+06	4.69039e+06	2.78169e+06	3.36775e+06	3.96436e+06	0.692508	-0.530098	21.4131	21.4615	21.2427	20.9954	0.00857026	22.1613	21.4075	21.6834	21.9187	0.0128161	0.0369404	0.0926469	TRUE
sp|P35284|RAB12_RAT	P35284	Ras-related protein Rab-12	165784	208635	145317	126844	123965	70008.7	87377.3	126125	1.5868	0.666118	17.3389	17.6706	17.1488	16.9527	0.0153232	16.9196	16.0952	16.415	16.9445	0.0215111	0.0371938	0.0930693	FALSE
sp|P17220|PSA2_RAT	P17220	Proteasome subunit alpha type-2	360228	358084	373338	360648	381817	193528	169308	150083	1.62316	0.698804	18.4586	18.4499	18.5101	18.4602	0.00128079	18.5425	17.5622	17.3693	17.1954	0.0295274	0.0374606	0.0935236	FALSE
sp|P17074|RS19_RAT	P17074	40S ribosomal protein S19	25843.6	23576	38240	41899.7	20349.8	22108.1	18952	10116.4	1.81135	0.857068	14.6575	14.525	15.2228	15.3547	0.0237571	14.3127	14.4323	14.2101	13.3044	0.0317133	0.0375683	0.0935791	TRUE
sp|O08658|NUP88_RAT	O08658	Nuclear pore complex protein Nup88	13560.5	20881.1	26129.4	21065.2	25057.7	56035.9	51172.1	28900	0.506535	-0.981265	13.7271	14.3499	14.6734	14.3626	0.0240613	14.613	15.7741	15.6431	14.8188	0.0331171	0.0378804	0.0941427	FALSE
sp|Q5XIA1|NCLN_RAT	Q5XIA1	Nicalin	77962.1	71671	104370	78330	102398	115888	98903.2	100080	0.796448	-0.328348	16.2505	16.1291	16.6713	16.2573	0.0125691	16.6438	16.8224	16.5937	16.6108	0.00546637	0.0391853	0.0971653	FALSE
sp|Q7TPJ0|SSRA_RAT	Q7TPJ0	Translocon-associated protein subunit alpha	285754	247786	351278	279813	430907	317509	364546	382875	0.778582	-0.36108	18.1244	17.9187	18.4223	18.0941	0.0099754	18.717	18.2764	18.4757	18.5465	0.00853497	0.0393034	0.0972382	FALSE
sp|Q63569|PRS6A_RAT	Q63569	26S protease regulatory subunit 6A	154169	140062	92581.4	191994	90277	103551	89781.5	58559.3	1.69158	0.758372	17.2341	17.0957	16.4984	17.5507	0.0223311	16.4621	16.66	16.4541	15.8376	0.0188967	0.0398941	0.0984448	FALSE
sp|P35571|GPDM_RAT	P35571	Glycerol-3-phosphate dehydrogenase, mitochondrial	1.22173e+06	1.19754e+06	1.0958e+06	1.06218e+06	1.01959e+06	501011	597717	916557	1.50822	0.592842	20.2205	20.1916	20.0636	20.0186	0.00420567	19.9596	18.9345	19.1891	19.8059	0.02176	0.0400739	0.0984448	TRUE
sp|Q5M9I5|QCR6_RAT	Q5M9I5	Cytochrome b-c1 complex subunit 6, mitochondrial	761349	786480	713477	608299	699567	378344	456482	495077	1.41397	0.49975	19.5382	19.5851	19.4445	19.2144	0.00733901	19.4161	18.5293	18.8002	18.9173	0.0169877	0.0401224	0.0984448	TRUE
sp|P42667|SC11A_RAT	P42667	Signal peptidase complex catalytic subunit SEC11A	123132	98436.7	101307	129107	145515	127709	185253	138194	0.757507	-0.400668	16.9098	16.5869	16.6284	16.9782	0.0101667	17.1508	16.9625	17.4991	17.0763	0.0116653	0.0401504	0.0984448	FALSE
sp|Q7TPB1|TCPD_RAT	Q7TPB1	T-complex protein 1 subunit delta	676372	739734	832263	948597	769893	394982	534054	454978	1.48426	0.569748	19.3675	19.4966	19.6667	19.8554	0.00935401	19.5543	18.5914	19.0266	18.7954	0.0189202	0.0408781	0.100005	TRUE
sp|Q5U367|PLOD3_RAT	Q5U367	Procollagen-lysine,2-oxoglutarate 5-dioxygenase 3	6300.81	15999.5	11960.5	3500.46	14745.6	18732.4	24589.4	29153.4	0.432939	-1.20776	12.6213	13.9657	13.546	11.7733	0.0653516	13.848	14.1932	14.5857	14.8314	0.026118	0.041074	0.100261	TRUE
sp|P12711|ADHX_RAT	P12711	Alcohol dehydrogenase class-3	78196.3	65659.2	28586.3	53878.8	19425.1	31804	37066.5	21239	2.0662	1.04698	16.2548	16.0027	14.803	15.7174	0.0349598	14.2456	14.9569	15.1778	14.3744	0.0265044	0.0412424	0.100286	TRUE
sp|Q9Z1M9|SMC1A_RAT	Q9Z1M9	Structural maintenance of chromosomes protein 1A	79382.2	59677	50182.4	48877.2	96983.8	84274.7	90538.5	66230.1	0.704437	-0.505457	16.2765	15.8649	15.6149	15.5769	0.0176081	16.5655	16.3628	16.4662	16.0152	0.0126871	0.0413565	0.100286	FALSE
sp|A2VD12|PBIP1_RAT	A2VD12	Pre-B-cell leukemia transcription factor-interacting protein 1	98438.9	114683	122664	131079	96267.6	73653.3	32652	66295.5	1.73641	0.796105	16.5869	16.8073	16.9044	17.0001	0.00910822	16.5548	16.1685	14.9949	16.0166	0.0361768	0.041359	0.100286	FALSE
sp|Q920R3|FADS1_RAT	Q920R3	Fatty acid desaturase 1	79211.9	119685	45695.6	92477.6	152769	126418	128758	138285	0.617084	-0.696462	16.2734	16.8689	15.4798	16.4968	0.031234	17.221	16.9478	16.9743	17.0773	0.00629085	0.0415284	0.100342	FALSE
sp|O35824|DNJA2_RAT	O35824	DnaJ homolog subfamily A member 2	75476.4	83785.8	77028.1	76500.2	54543.2	11727.1	44622	36919.7	2.11614	1.08143	16.2037	16.3544	16.2331	16.2232	0.00363942	15.7351	13.5176	15.4455	15.1721	0.0574912	0.0416291	0.100342	FALSE
sp|P21775|THIKA_RAT	P21775	3-ketoacyl-CoA thiolase A, peroxisomal	339636	326126	324179	322219	319335	77948	150614	157197	1.86097	0.896054	18.3736	18.3151	18.3064	18.2977	0.00162395	18.2847	16.2502	17.2005	17.2622	0.0417323	0.0416885	0.100342	TRUE
sp|P11980-2|KPYM_RAT	P11980	Pyruvate kinase isozymes M1/M2	703870	745782	1.00378e+06	885714	729736	565088	538371	346405	1.532	0.615416	19.4249	19.5084	19.937	19.7565	0.0103085	19.477	19.1081	19.0382	18.4021	0.0203435	0.0417483	0.100342	TRUE
sp|P68035|ACTC_RAT	P68035	Actin, alpha cardiac muscle 1	8.34224e+06	8.34657e+06	8.59021e+06	7.86007e+06	8.36986e+06	6.83413e+06	6.17882e+06	6.00659e+06	1.20992	0.274916	22.992	22.9928	23.0343	22.9061	0.00202982	22.9968	22.7043	22.5589	22.5181	0.00827188	0.0424696	0.101853	TRUE
sp|Q5PQL3|PSL1_RAT	Q5PQL3	Signal peptide peptidase-like 2B	46605.9	48783.1	45626.5	55846.9	44673.1	40190.7	26412.8	34691.4	1.34867	0.431536	15.5082	15.5741	15.4776	15.7692	0.00727815	15.4471	15.2946	14.6889	15.0823	0.0188256	0.0425973	0.101877	FALSE
sp|P04906|GSTP1_RAT	P04906	Glutathione S-transferase P	232719	250072	260280	151987	220384	101939	75646.1	75149.5	1.89182	0.919777	17.8282	17.932	17.9897	17.2136	0.0174669	17.7497	16.6374	16.207	16.1975	0.0378918	0.0426656	0.101877	TRUE
sp|Q9JK11|RTN4_RAT	Q9JK11	Reticulon-4	395883	416994	269307	319410	332791	203627	158898	197190	1.5704	0.651136	18.5947	18.6697	18.0389	18.2851	0.0137031	18.3443	17.6356	17.2777	17.5892	0.0220347	0.0431944	0.102687	TRUE
sp|P52555|ERP29_RAT	P52555	Endoplasmic reticulum resident protein 29	631046	688376	638760	367900	769651	817409	809738	923085	0.700652	-0.513229	19.2674	19.3928	19.2849	18.489	0.0188879	19.5538	19.6407	19.6271	19.8161	0.00489818	0.0432296	0.102687	TRUE
sp|Q01205|ODO2_RAT	Q01205	Dihydrolipoyllysine-residue succinyltransferase component of 2-oxoglutarate dehydrogenase complex, mitochondrial	1.05398e+06	1.30737e+06	640583	960851	668344	388339	631437	673573	1.67794	0.746692	20.0074	20.3182	19.289	19.874	0.0187836	19.3502	18.567	19.2683	19.3615	0.0172926	0.0432859	0.102687	TRUE
sp|Q498E0|TXD12_RAT	Q498E0	Thioredoxin domain-containing protein 12	277768	272130	187467	165003	336022	289623	320116	299135	0.724854	-0.464237	18.0835	18.0539	17.5163	17.3321	0.0185355	18.3582	18.1438	18.2882	18.1904	0.00457723	0.0437722	0.10326	TRUE
sp|O55096|DPP3_RAT	O55096	Dipeptidyl peptidase 3	70568.5	64830.3	58524.6	48102.9	42831.4	54685.9	43889.8	33639.6	1.38264	0.467423	16.1067	15.9844	15.8368	15.5538	0.0129972	15.3864	15.7389	15.4216	15.0379	0.0161261	0.0437985	0.10326	FALSE
sp|P17764|THIL_RAT	P17764	Acetyl-CoA acetyltransferase, mitochondrial	6.70007e+06	7.32688e+06	6.14937e+06	5.18072e+06	5.3841e+06	3.93977e+06	4.50432e+06	5.47511e+06	1.31361	0.393539	22.6757	22.8048	22.552	22.3047	0.00816982	22.3603	21.9097	22.1029	22.3845	0.00881323	0.0438103	0.10326	TRUE
sp|Q3T1K5|CAZA2_RAT	Q3T1K5	F-actin-capping protein subunit alpha-2	263849	464717	592250	611867	316850	302088	220981	240029	1.78961	0.839644	18.0094	18.826	19.1758	19.2229	0.0258502	18.2734	18.2046	17.7536	17.8728	0.0121162	0.0439341	0.10333	FALSE
sp|Q9Z330|DNMT1_RAT	Q9Z330	DNA (cytosine-5)-methyltransferase 1	49022.3	13684.6	19550.6	15055.9	45831.9	31931.6	65270.4	61852.1	0.474964	-1.07411	15.5812	13.7403	14.2549	13.878	0.0506672	15.4841	14.9627	15.9941	15.9165	0.0263446	0.0440428	0.103364	FALSE
sp|P60901|PSA6_RAT	P60901	Proteasome subunit alpha type-6	116484	128063	125693	121544	114040	100171	58390.4	70881.5	1.43176	0.51779	16.8298	16.9665	16.9395	16.8911	0.00307556	16.7992	16.6121	15.8334	16.1131	0.0235638	0.0447413	0.104779	TRUE
sp|Q641X9|RM09_RAT	Q641X9	39S ribosomal protein L9, mitochondrial	451149	376085	191075	279793	1.05195e+06	787915	531973	384247	0.470995	-1.08622	18.7832	18.5207	17.5438	18.094	0.0257194	20.0046	19.5877	19.021	18.5517	0.0285903	0.0449284	0.104993	TRUE
sp|Q71UF4|RBBP7_RAT	Q71UF4	Histone-binding protein RBBP7	767738	642813	841842	669009	1.02815e+06	841333	1.16955e+06	807939	0.759402	-0.397064	19.5503	19.294	19.6832	19.3517	0.00799232	19.9716	19.6823	20.1575	19.6239	0.0109254	0.0450542	0.105063	FALSE
sp|Q5U2P1|CNNM2_RAT	Q5U2P1	Metal transporter CNNM2	18244.8	20612.2	24881.1	24509.5	17329.9	18030	17149.4	19322.4	1.22853	0.296938	14.1552	14.3312	14.6028	14.5811	0.0128512	14.081	14.1381	14.0659	14.238	0.00477881	0.0453392	0.105503	FALSE
sp|O55012|PICA_RAT	O55012	Phosphatidylinositol-binding clathrin assembly protein	75237.1	67304.7	76734.6	22708.6	35874	10011.1	25479.7	16938.2	2.74039	1.45438	16.1992	16.0384	16.2276	14.471	0.046574	15.1307	13.2893	14.6371	14.048	0.0481023	0.0456446	0.105988	FALSE
sp|Q5I0G4|SYG_RAT	Q5I0G4	Glycine--tRNA ligase	308647	338347	312850	258195	240007	198655	146320	66404.6	1.86992	0.902976	18.2356	18.3681	18.2551	17.9781	0.00783777	17.8727	17.5999	17.1588	16.019	0.0412349	0.0458382	0.106213	TRUE
sp|Q9Z1P2|ACTN1_RAT	Q9Z1P2	Alpha-actinin-1	55389.7	61455.6	58808.4	48512.4	56974.3	30295.2	38515	30983.1	1.42993	0.515941	15.7573	15.9073	15.8437	15.5661	0.0081472	15.798	14.8868	15.2331	14.9192	0.0240532	0.0466227	0.107803	TRUE
sp|Q5XIF3|NDUS4_RAT	Q5XIF3	NADH dehydrogenase [ubiquinone]iron-sulfur protein 4, mitochondrial	289035	298347	348869	351386	260704	133045	215760	263917	1.47424	0.559968	18.1409	18.1866	18.4123	18.4227	0.00699573	17.9921	17.0216	17.7191	18.0097	0.0226357	0.0469411	0.10831	TRUE
sp|Q641Z6|EHD1_RAT	Q641Z6	EH domain-containing protein 1	473255	540909	637400	597824	539165	332686	279916	173409	1.69742	0.763347	18.8523	19.045	19.2818	19.1894	0.00849423	19.0404	18.3438	18.0946	17.4038	0.0321216	0.0474606	0.109279	TRUE
sp|P62914|RL11_RAT	P62914	60S ribosomal protein L11	345652	335585	381085	310044	312936	296139	258207	204687	1.28023	0.356402	18.399	18.3563	18.5398	18.2421	0.00579376	18.2555	18.1759	17.9782	17.6431	0.0131203	0.0478272	0.109691	FALSE
sp|Q8CHN6|SGPL1_RAT	Q8CHN6	Sphingosine-1-phosphate lyase 1	61542.4	58385.7	86506.8	64030.1	123562	101995	74338.4	85859.5	0.701133	-0.51224	15.9093	15.8333	16.4005	15.9665	0.0137601	16.9149	16.6381	16.1818	16.3897	0.0165866	0.0478395	0.109691	FALSE
sp|Q8VHV7|HNRH1_RAT	Q8VHV7	Heterogeneous nuclear ribonucleoprotein H	76001.1	51824.4	84377	69975.1	58168	47100.2	49636.2	30269.8	1.52385	0.60772	16.2137	15.6613	16.3646	16.0946	0.0162816	15.8279	15.5234	15.5991	14.8856	0.0226103	0.0480159	0.109865	FALSE
sp|Q641Y8|DDX1_RAT	Q641Y8	ATP-dependent RNA helicase DDX1	36039.8	37664.3	38492.4	46268.5	29929.1	28614.9	39060.1	29424.7	1.24747	0.319008	15.1373	15.2009	15.2323	15.4977	0.00900698	14.8693	14.8045	15.2534	14.8447	0.0120937	0.048331	0.110356	TRUE
sp|P63245|GBLP_RAT	P63245	Guanine nucleotide-binding protein subunit beta-2-like 1	107600	109201	101056	41935.7	204150	148236	130660	149194	0.569075	-0.813308	16.7153	16.7366	16.6248	15.3559	0.0354673	17.6393	17.1775	16.9955	17.1868	0.0137664	0.0488901	0.111174	TRUE
sp|P29411|KAD3_RAT	P29411	GTP:AMP phosphotransferase AK3, mitochondrial	172594	191330	230592	186118	176217	121965	168951	120975	1.32736	0.408564	17.397	17.5457	17.815	17.5059	0.00875376	17.427	16.8961	17.3662	16.8843	0.0148245	0.0488921	0.111174	TRUE
sp|Q66HF8|AL1B1_RAT	Q66HF8	Aldehyde dehydrogenase X, mitochondrial	163248	149263	147042	119383	119815	91553	108900	131663	1.28103	0.357303	17.3167	17.1875	17.1659	16.8652	0.00965616	16.8704	16.4823	16.7326	17.0065	0.0115505	0.0495696	0.112407	TRUE
sp|Q5XIE6|HIBCH_RAT	Q5XIE6	3-hydroxyisobutyryl-CoA hydrolase, mitochondrial	214589	141747	101498	71223.2	213215	223411	192769	261655	0.593745	-0.752084	17.7112	17.113	16.6311	16.1201	0.0348171	17.702	17.7693	17.5565	17.9973	0.00895445	0.0496795	0.112407	TRUE
sp|Q5EBA1|SUV3_RAT	Q5EBA1	ATP-dependent RNA helicase SUPV3L1, mitochondrial	243220	182751	136162	124272	322475	191891	255241	339911	0.618651	-0.692803	17.8919	17.4795	17.055	16.9231	0.0219454	18.2988	17.5499	17.9615	18.3748	0.0180679	0.0497653	0.112407	TRUE
sp|Q498C8|RER1_RAT	Q498C8	Protein RER1	183196	226523	414441	415931	135895	121940	231298	157467	1.91786	0.939501	17.483	17.7893	18.6608	18.666	0.028921	17.0521	16.8958	17.8194	17.2647	0.020255	0.0498446	0.112407	FALSE
sp|P62718|RL18A_RAT	P62718	60S ribosomal protein L18a	155790	139835	125859	102078	228453	164130	156895	162758	0.735097	-0.443994	17.2492	17.0934	16.9414	16.6393	0.0132631	17.8015	17.3245	17.2594	17.3124	0.0125729	0.0500958	0.112741	TRUE
sp|P47860|K6PP_RAT	P47860	6-phosphofructokinase type C	118122	94331.4	157840	120336	49366.5	93775.9	16451.8	64259.5	2.19174	1.13208	16.8499	16.5254	17.2681	16.8767	0.0155966	15.5912	16.5169	14.006	15.9716	0.0602247	0.0516446	0.115989	FALSE
sp|Q4KLF8|ARPC5_RAT	Q4KLF8	Actin-related protein 2/3 complex subunit 5	260369	157964	72294.6	97945.4	96147.7	42709.4	63201.7	33735.1	2.49613	1.31969	17.9902	17.2692	16.1416	16.5797	0.0412553	16.553	15.3823	15.9477	15.042	0.0365026	0.0521711	0.116932	FALSE
sp|Q8CGU6|NICA_RAT	Q8CGU6	Nicastrin	114410	107028	119807	109121	119525	160210	157317	120428	0.80786	-0.307822	16.8039	16.7076	16.8704	16.7356	0.00376245	16.867	17.2896	17.2633	16.8778	0.0118475	0.0524492	0.117315	FALSE
sp|Q63065|PDK1_RAT	Q63065	[Pyruvate dehydrogenase [lipoamide]]kinase isozyme 1, mitochondrial	310124	329387	278121	168555	452413	326028	370110	485489	0.664725	-0.589171	18.2425	18.3294	18.0854	17.3629	0.0211572	18.7873	18.3146	18.4976	18.8891	0.0122629	0.0528165	0.117896	TRUE
sp|Q64591|DECR_RAT	Q64591	2,4-dienoyl-CoA reductase, mitochondrial	772470	756529	548224	587856	619672	373223	452000	492503	1.3756	0.460058	19.5591	19.529	19.0644	19.1651	0.0112706	19.2411	18.5097	18.786	18.9098	0.0139252	0.0551958	0.122956	TRUE
sp|Q99068|AMRP_RAT	Q99068	Alpha-2-macroglobulin receptor-associated protein	341179	327695	267575	257399	428389	330877	349921	364231	0.810257	-0.303548	18.3802	18.322	18.0296	17.9736	0.00974052	18.7086	18.3359	18.4167	18.4745	0.00750496	0.0556354	0.123471	FALSE
sp|Q4QR80|RT25_RAT	Q4QR80	28S ribosomal protein S25, mitochondrial	55825.9	153760	46344.3	130556	206489	129781	195611	205829	0.523899	-0.932638	15.7686	17.2303	15.5001	16.9943	0.0457879	17.6557	16.9857	17.5776	17.6511	0.0160236	0.0556522	0.123471	TRUE
sp|Q62915|CSKP_RAT	Q62915	Peripheral plasma membrane protein CASK	57982.1	64900.4	63061.7	64619.6	53902.8	17886.7	22197.4	3672.48	2.56569	1.35935	15.8233	15.9859	15.9445	15.9797	0.00410874	15.7181	14.1266	14.4381	11.8425	0.0995885	0.0566689	0.125473	FALSE
sp|Q5BK26|PLPL7_RAT	Q5BK26	Patatin-like phospholipase domain-containing protein 7	69701.3	66284	69950.8	61478.1	47587	5737.51	39946.5	19631.5	2.36854	1.244	16.0889	16.0164	16.0941	15.9078	0.00469549	15.5383	12.4862	15.2858	14.2609	0.0833898	0.0567922	0.125493	TRUE
sp|Q4KLZ1|TM186_RAT	Q4KLZ1	Transmembrane protein 186	48037.9	57244.3	62822.2	72999.6	58797.3	40531.6	30477.9	24333.9	1.56418	0.645407	15.5519	15.8048	15.939	16.1556	0.0137958	15.8435	15.3068	14.8955	14.5707	0.0314017	0.0575524	0.126916	TRUE
sp|Q6AYQ4|TM109_RAT	Q6AYQ4	Transmembrane protein 109	131140	91787.3	126678	115652	169547	125120	140840	155062	0.787811	-0.344079	17.0007	16.486	16.9508	16.8194	0.0119391	17.3713	16.9329	17.1037	17.2425	0.00949205	0.0583267	0.128365	TRUE
sp|Q9Z0V6|PRDX3_RAT	Q9Z0V6	Thioredoxin-dependent peroxide reductase, mitochondrial	3.29108e+06	3.41281e+06	2.62907e+06	2.10005e+06	4.30329e+06	3.21783e+06	3.61618e+06	4.25251e+06	0.742895	-0.428769	21.6501	21.7025	21.3261	21.002	0.0131285	22.037	21.6177	21.786	22.0199	0.00795414	0.0585763	0.128521	TRUE
sp|Q32Q90|CN153_RAT	Q32Q90	Apoptogenic protein 1, mitochondrial	69584.9	14525	117689	167613	158142	268635	340895	262887	0.358458	-1.48012	16.0865	13.8263	16.8446	17.3548	0.0841599	17.2709	18.0353	18.379	18.0041	0.0225332	0.0586319	0.128521	TRUE
sp|Q5XII0|EPDR1_RAT	Q5XII0	Mammalian ependymin-related protein 1	96203	115638	85872.6	108956	58030.1	29798.3	95839.7	61906.1	1.656	0.727701	16.5538	16.8193	16.3899	16.7334	0.00996719	15.8245	14.8629	16.5483	15.9178	0.0381609	0.0597403	0.130689	FALSE
sp|P12001|RL18_RAT	P12001	60S ribosomal protein L18	588271	562960	720315	648201	888920	764629	706327	679924	0.828919	-0.270697	19.1661	19.1027	19.4583	19.3061	0.0071096	19.7617	19.5444	19.43	19.375	0.00759101	0.0600165	0.131032	TRUE
sp|Q6P502|TCPG_RAT	Q6P502	T-complex protein 1 subunit gamma	1.50695e+06	1.08253e+06	1.36039e+06	1.56635e+06	1.30637e+06	1.06379e+06	919133	942923	1.30339	0.382267	20.5232	20.046	20.3756	20.579	0.0101651	20.3171	20.0208	19.8099	19.8468	0.0100195	0.0613269	0.133627	TRUE
sp|Q99J82|ILK_RAT	Q99J82	Integrin-linked protein kinase	37309.9	36255.6	56969.4	46201.4	21999	29163.1	26638.2	5861.58	2.11251	1.07896	15.1873	15.1459	15.7979	15.4956	0.0170838	14.4252	14.8319	14.7012	12.5171	0.0663195	0.0616573	0.13408	FALSE
sp|P32551|QCR2_RAT	P32551	Cytochrome b-c1 complex subunit 2, mitochondrial	1.4263e+06	1.57762e+06	1.58016e+06	1.62433e+06	1.33697e+06	910100	1.23529e+06	1.45381e+06	1.25774	0.330834	20.4439	20.5893	20.5916	20.6314	0.00347151	20.3505	19.7957	20.2364	20.4714	0.0126227	0.0618039	0.134133	TRUE
sp|Q10758|K2C8_RAT	Q10758	Keratin, type II cytoskeletal 8	122990	49856.8	58388.6	36791.9	11044.2	32857.8	14613.6	48726.4	2.49927	1.32151	16.9082	15.6055	15.8334	15.1671	0.0403611	13.431	15.0039	13.835	15.5724	0.0597166	0.0624708	0.135312	TRUE
sp|Q5FVQ4|MLEC_RAT	Q5FVQ4	Malectin	198722	186191	244330	200715	704497	267704	287801	289298	0.535699	-0.900505	17.6004	17.5064	17.8985	17.6148	0.00830283	19.4262	18.0303	18.1347	18.1422	0.0311904	0.0634847	0.137237	TRUE
sp|P62703|RS4X_RAT	P62703	40S ribosomal protein S4, X isoform	105980	112558	220277	189046	86543.3	69911.2	13252.4	78513.5	2.52945	1.33883	16.6934	16.7803	17.749	17.5284	0.0266831	16.4011	16.0932	13.694	16.2607	0.0712819	0.0639179	0.137899	FALSE
sp|P10824|GNAI1_RAT	P10824	Guanine nucleotide-binding protein G(i) subunit alpha-1	421322	509394	345355	553672	432681	208210	168637	318004	1.62279	0.698474	18.6846	18.9584	18.3977	19.0787	0.0139945	18.7229	17.6677	17.3636	18.2787	0.0293252	0.0640426	0.137899	FALSE
sp|B0BN56|RT31_RAT	B0BN56	28S ribosomal protein S31, mitochondrial	19991	57673.7	48424.2	16449.9	67088.5	47457.8	79701.4	73318.5	0.532724	-0.90854	14.2871	15.8156	15.5634	14.0058	0.0524888	16.0338	15.5344	16.2823	16.1619	0.0177799	0.0649108	0.139495	TRUE
sp|Q5I0D1|GLOD4_RAT	Q5I0D1	Glyoxalase domain-containing protein 4	44136.8	51901.8	52591.1	33584.9	43327.9	32212.4	26399.8	22198.9	1.46783	0.553681	15.4297	15.6635	15.6825	15.0355	0.0168696	15.403	14.9753	14.6882	14.4382	0.0241091	0.0652141	0.139872	TRUE
sp|P62083|RS7_RAT	P62083	40S ribosomal protein S7	285725	305598	612420	543216	307477	260374	253245	228170	1.66494	0.735466	18.1243	18.2213	19.2242	19.0512	0.026133	18.2301	17.9902	17.9502	17.7997	0.00858379	0.065952	0.141178	FALSE
sp|Q3B7D0|HEM6_RAT	Q3B7D0	Coproporphyrinogen-III oxidase, mitochondrial	27194.2	51602.1	20975.8	23009.5	72873.1	41222.4	41297.4	48270.1	0.602866	-0.73009	14.731	15.6551	14.3564	14.4899	0.0342455	16.1531	15.3311	15.3338	15.5588	0.021524	0.0664499	0.141967	TRUE
sp|Q08163|CAP1_RAT	Q08163	Adenylyl cyclase-associated protein 1	143630	156556	171059	153174	154334	32636.5	17353.4	85407.6	2.15517	1.1078	17.132	17.2563	17.3841	17.2248	0.00523264	17.2357	14.9942	14.0829	16.3821	0.0777083	0.0668532	0.142319	FALSE
sp|P53563|B2CL1_RAT	P53563	Bcl-2-like protein 1	111994	117856	128891	67829.9	85229.8	70917	66419	72863.8	1.4439	0.529969	16.7731	16.8467	16.9758	16.0496	0.0216379	16.3791	16.1138	16.0193	16.1529	0.00817171	0.0669911	0.142319	TRUE
sp|P62989|UBIQ_RAT	P62989	Ubiquitin	1.85933e+06	1.83748e+06	2.74434e+06	2.57992e+06	3.50579e+06	2.2296e+06	3.40303e+06	4.32244e+06	0.67017	-0.5774	20.8263	20.8093	21.388	21.2989	0.0125598	21.7413	21.0884	21.6984	22.0434	0.0160174	0.0670422	0.142319
sp|Q9JLA3|UGGG1_RAT	Q9JLA3	UDP-glucose:glycoprotein glucosyltransferase 1	147475	144944	136672	122249	331779	253653	240992	122101	0.58126	-0.782744	17.1701	17.1451	17.0604	16.8995	0.00620297	18.3399	17.9525	17.8786	16.8977	0.0299243	0.0671339	0.142319	TRUE
sp|P62909|RS3_RAT	P62909	40S ribosomal protein S3	312286	306889	322727	290629	189692	167963	340099	120853	1.50564	0.590381	18.2525	18.2274	18.3	18.1488	0.00300152	17.5333	17.3578	18.3756	16.8829	0.0307495	0.0681888	0.144276	TRUE
sp|P12749|RL26_RAT	P12749	60S ribosomal protein L26	155843	71594.6	56256.8	139816	27248.3	29359.6	88979.2	47218.1	2.19658	1.13526	17.2497	16.1276	15.7797	17.0932	0.0376546	14.7339	14.8415	16.4412	15.5271	0.0442607	0.0694273	0.146613	FALSE
sp|Q9ES21|SAC1_RAT	Q9ES21	Phosphatidylinositide phosphatase SAC1	101466	87126.2	131892	121797	141132	127152	138497	133152	0.81914	-0.287817	16.6306	16.4108	17.009	16.8941	0.0138969	17.1067	16.9562	17.0795	17.0227	0.00338657	0.0695776	0.146648	TRUE
sp|Q9QY17-4|PACN2_RAT	Q9QY17	Protein kinase C and casein kinase substrate in neurons 2 protein	34705.2	29009.2	97655	58052.1	31406	23454	29931.2	18672.8	2.12075	1.08458	15.0829	14.8242	16.5754	15.8251	0.043885	14.9388	14.5175	14.8694	14.1887	0.0205091	0.0700825	0.147429	FALSE
sp|O70351|HCD2_RAT	O70351	3-hydroxyacyl-CoA dehydrogenase type-2	1.38496e+06	1.39696e+06	1.18108e+06	1.09005e+06	1.88403e+06	1.27693e+06	1.48854e+06	1.89525e+06	0.772078	-0.373181	20.4014	20.4139	20.1717	20.056	0.00752995	20.8454	20.2842	20.5055	20.854	0.0116623	0.070233	0.147462	TRUE
sp|Q6AXT5|RAB21_RAT	Q6AXT5	Ras-related protein Rab-21	396370	403235	485802	530819	279757	281915	484852	274311	1.37506	0.459494	18.5965	18.6213	18.89	19.0179	0.00950773	18.0938	18.1049	18.8872	18.0655	0.0189378	0.0706901	0.148138	TRUE
sp|O35112|CD166_RAT	O35112	CD166 antigen	390981	413226	530369	261888	369860	203977	238846	223453	1.54079	0.623667	18.5767	18.6566	19.0166	17.9986	0.0196708	18.4966	17.638	17.8657	17.7696	0.0183906	0.0719866	0.150567	FALSE
sp|P62890|RL30_RAT	P62890	60S ribosomal protein L30	104498	102443	89011.4	110470	54287.1	69690.2	54162.6	111292	1.4042	0.489752	16.6731	16.6445	16.4417	16.7533	0.00690357	15.7283	16.0887	15.725	16.764	0.0263457	0.0723265	0.15099	TRUE
sp|Q66HR2|MARE1_RAT	Q66HR2	Microtubule-associated protein RP/EB family member 1	394428	446956	403890	379257	435972	294623	241364	204810	1.3805	0.465193	18.5894	18.7698	18.6236	18.5328	0.0047001	18.7339	18.1685	17.8809	17.6439	0.0224734	0.0727982	0.151686	FALSE
sp|O35567|PUR9_RAT	O35567	Bifunctional purine biosynthesis protein PURH	415082	488276	502039	376245	470369	311433	205411	225315	1.46936	0.55519	18.663	18.8973	18.9374	18.5213	0.00910393	18.8434	18.2486	17.6482	17.7816	0.0258205	0.0730444	0.15191	TRUE
sp|Q9Z142|TMM33_RAT	Q9Z142	Transmembrane protein 33	157329	221301	265738	258351	296714	374644	281451	263225	0.742348	-0.429833	17.2634	17.7557	18.0196	17.979	0.0169404	18.1787	18.5152	18.1025	18.0059	0.0105306	0.0733882	0.152336	TRUE
sp|Q63016|LAT1_RAT	Q63016	Large neutral amino acids transporter small subunit 1	52901	54802.3	16556.5	46543.2	26187.3	8784.5	17888.1	22045.1	2.28026	1.1892	15.691	15.7419	14.0151	15.5063	0.0467101	14.6766	13.1007	14.1267	14.4282	0.042578	0.0750575	0.155507	FALSE
sp|Q5PQJ6|P5CR3_RAT	Q5PQJ6	Pyrroline-5-carboxylate reductase 3	137096	162937	138634	135608	152732	107849	78571.1	74813.1	1.38725	0.472229	17.0648	17.314	17.0809	17.0491	0.00632989	17.2206	16.7187	16.2617	16.191	0.0248589	0.07526	0.155632	FALSE
sp|P0CC10|LRC4B_RAT	P0CC10	Leucine-rich repeat-containing protein 4B	1678.91	2624.62	2737.78	3815.6	3096.41	4003.58	6228.9	13478	0.405004	-1.30399	10.7133	11.3579	11.4188	11.8977	0.0371323	11.5964	11.9671	12.6048	13.7183	0.0645527	0.0757447	0.156339	FALSE
sp|Q9WUD9|SRC_RAT	Q9WUD9	Proto-oncogene tyrosine-protein kinase Src	62155.7	48317.2	24637.7	55459.6	98730.6	75096.4	73308.5	56830.2	0.626947	-0.673585	15.9236	15.5603	14.5886	15.7592	0.0335185	16.5912	16.1965	16.1617	15.7944	0.0174273	0.0764111	0.157418	TRUE
sp|Q60587|ECHB_RAT	Q60587	Trifunctional enzyme subunit beta, mitochondrial	385557	409668	341755	386662	526446	364220	463450	562826	0.794829	-0.331283	18.5566	18.6441	18.3826	18.5607	0.00513578	19.0059	18.4745	18.8221	19.1023	0.0127146	0.0786268	0.161679	TRUE
sp|O35783|CALU_RAT	O35783	Calumenin	40115.6	10549	38674	32756.8	58708.6	65827.5	48052.8	44021.5	0.563664	-0.827094	15.2919	13.3648	15.2391	14.9995	0.0538118	15.8413	16.0064	15.5523	15.4259	0.014609	0.084659	0.173757	FALSE
sp|Q80U96|XPO1_RAT	Q80U96	Exportin-1	35517.7	20984.7	23515	32503	24144.9	9523.05	18746	18872.6	1.57842	0.658485	15.1163	14.3571	14.5213	14.9883	0.0213799	14.5594	13.2172	14.1943	14.204	0.0355576	0.0851889	0.174518	FALSE
sp|O08679|MARK2_RAT	O08679	Serine/threonine-protein kinase MARK2	30725.5	31265.2	28604.4	35452	35336.5	10351.2	11690.7	21472.6	1.59855	0.676762	14.9071	14.9323	14.804	15.1136	0.00746714	15.1089	13.3375	13.5131	14.3902	0.0505355	0.0865468	0.176969	FALSE
sp|Q5FWT5|QRSL1_RAT	Q5FWT5	Glutamyl-tRNA(Gln) amidotransferase subunit A, mitochondrial	104733	135552	122414	131961	136834	64399.2	62269.5	27144	1.70193	0.767173	16.6764	17.0485	16.9014	17.0098	0.00855926	17.0621	15.9748	15.9262	14.7283	0.0518585	0.0877503	0.178928	TRUE
sp|P62250|RS16_RAT	P62250	40S ribosomal protein S16	613403	671519	909966	894779	744387	561463	524800	533751	1.30674	0.385977	19.2265	19.3571	19.7955	19.7712	0.0128069	19.5057	19.0988	19.0014	19.0258	0.0106459	0.0878316	0.178928	FALSE
sp|Q6P799|SYSC_RAT	Q6P799	Serine--tRNA ligase, cytoplasmic	123388	157311	178233	176425	155252	128386	63159.1	63299.8	1.54929	0.631605	16.9128	17.2633	17.4434	17.4287	0.0123776	17.2443	16.9701	15.9467	15.9499	0.0355457	0.0881111	0.179165	TRUE
sp|P18418|CALR_RAT	P18418	Calreticulin	712048	566731	615437	396192	981299	703058	693011	700252	0.744214	-0.426211	19.4416	19.1123	19.2313	18.5958	0.0163137	19.9043	19.4233	19.4025	19.4175	0.0108648	0.088745	0.180119	TRUE
sp|Q80WF4|T132A_RAT	Q80WF4	Transmembrane protein 132A	117049	127884	113988	63907.5	154828	114524	155638	171011	0.709444	-0.49524	16.8368	16.9645	16.7985	15.9637	0.0237826	17.2403	16.8053	17.2478	17.3837	0.0126837	0.089136	0.180579	FALSE
sp|P10888|COX41_RAT	P10888	Cytochrome c oxidase subunit 4 isoform 1, mitochondrial	5.37471e+06	5.61041e+06	5.52608e+06	5.45519e+06	5.45625e+06	3.64245e+06	4.47506e+06	5.01807e+06	1.18151	0.24063	22.3578	22.4197	22.3978	22.3792	0.0010211	22.3795	21.7965	22.0935	22.2587	0.00988262	0.0897956	0.181579	TRUE
sp|Q62720|ZNT1_RAT	Q62720	Zinc transporter 1	66221.8	33987.6	73826.1	52139.7	29437.8	7322.21	13433.9	59641.9	2.05921	1.04209	16.015	15.0527	16.1718	15.6701	0.0273247	14.8454	12.8381	13.7136	15.864	0.07983	0.0919998	0.185694	TRUE
sp|Q4V888|TM55A_RAT	Q4V888	Transmembrane protein 55A	240706	273051	23008.9	341313	127575	25717.8	21147.2	9405.28	4.77619	2.25586	17.8769	18.0588	14.4899	18.3807	0.0916167	16.961	14.6505	14.3682	13.1993	0.0921887	0.0924002	0.186159	FALSE
sp|Q8CHM7|HACL1_RAT	Q8CHM7	2-hydroxyacyl-CoA lyase 1	11086.3	13242.5	12728.6	17499.9	10856.7	8344.56	4087.08	11453	1.57039	0.65112	13.4365	13.6929	13.6358	14.0951	0.0174373	13.4063	13.0266	11.9969	13.4834	0.0456481	0.0927623	0.186546	TRUE
sp|P62832|RL23_RAT	P62832	60S ribosomal protein L23	184719	346263	537420	370591	217491	243683	106272	221099	1.82487	0.867794	17.495	18.4015	19.0357	18.4995	0.0301571	17.7306	17.8946	16.6974	17.7543	0.0273196	0.0943796	0.189053	TRUE
sp|P50878|RL4_RAT	P50878	60S ribosomal protein L4	492331	435948	563813	544338	714202	486229	630056	688006	0.80859	-0.30652	18.9093	18.7338	19.1049	19.0541	0.00761176	19.446	18.8913	19.2651	19.3921	0.0112476	0.0944142	0.189053	TRUE
sp|Q66H47|RM24_RAT	Q66H47	39S ribosomal protein L24, mitochondrial	39379.2	55163.1	26687.2	43670.3	58016.5	45382.8	54976.2	74284.7	0.708759	-0.496634	15.2651	15.7514	14.7039	15.4144	0.0247507	15.8242	15.4699	15.7465	16.1808	0.0160472	0.0945264	0.189053	TRUE
sp|B0BN86|TMM11_RAT	B0BN86	Transmembrane protein 11, mitochondrial	74638.2	118937	144904	152036	45355.8	26923.5	157421	36092.8	1.84548	0.883999	16.1876	16.8598	17.1447	17.2141	0.0240725	15.469	14.7166	17.2643	15.1394	0.0620486	0.094724	0.189103	TRUE
sp|Q5FWU3|ATG9A_RAT	Q5FWU3	Autophagy-related protein 9A	92529.3	146409	200161	234580	86412.5	32860.1	129389	98467.7	1.94072	0.95659	16.4976	17.1596	17.6108	17.8397	0.0296448	16.399	15.004	16.9814	16.5874	0.0458968	0.0950097	0.189329	FALSE
sp|P37397|CNN3_RAT	P37397	Calponin-3	167776	106977	90785.6	113967	198843	168255	145114	132719	0.743498	-0.4276	17.3562	16.7069	16.4702	16.7983	0.0193064	17.6013	17.3603	17.1468	17.018	0.0128096	0.0954834	0.189418	FALSE
sp|Q5M868|GBA2_RAT	Q5M868	Non-lysosomal glucosylceramidase	47008.3	47402.6	80672.8	56290.4	48756.9	21074.2	41255.4	7971.96	1.94337	0.958557	15.5206	15.5327	16.2998	15.7806	0.0199999	15.5733	14.3632	15.3323	12.9607	0.0705546	0.0955091	0.189418	FALSE
sp|P21708|MK03_RAT	P21708	Mitogen-activated protein kinase 3	122114	130220	130282	133591	93398.7	3715.07	51096.6	52197.7	2.57578	1.36501	16.8979	16.9906	16.9913	17.0275	0.00282436	16.5111	11.8592	15.6409	15.6717	0.120754	0.0955732	0.189418	TRUE
sp|P41565|IDH3G_RAT	P41565	Isocitrate dehydrogenase [NAD]subunit gamma 1, mitochondrial	549626	579454	360807	323736	375847	237130	285131	355137	1.44714	0.533206	19.0681	19.1443	18.4609	18.3045	0.0195775	18.5198	17.8553	18.1213	18.438	0.0144949	0.0981691	0.194212	TRUE
sp|P19132|FRIH_RAT	P19132	Ferritin heavy chain	32270.8	36588.2	28771.4	27197.4	5228.23	29444.3	7493.84	25758.2	1.83774	0.877936	14.9779	15.1591	14.8123	14.7312	0.011001	12.3521	14.8457	12.8715	14.6527	0.0794208	0.0985158	0.194439	TRUE
sp|P11730|KCC2G_RAT	P11730	Calcium/calmodulin-dependent protein kinase type II subunit gamma	596875	645466	96018.5	632306	177819	148076	151011	149077	3.14811	1.65449	19.1871	19.3	16.551	19.2703	0.0630065	17.4401	17.176	17.2043	17.1857	0.0063375	0.0986389	0.194439	FALSE
sp|Q63475|PTPR2_RAT	Q63475	Receptor-type tyrosine-protein phosphatase N2	14474.5	3827.36	18341.6	17958.1	4880.42	2262.05	7063.18	6644.85	2.61872	1.38886	13.8212	11.9021	14.1628	14.1323	0.0692214	12.2528	11.1434	12.7861	12.698	0.0534906	0.0989877	0.194776	FALSE
sp|O54861|SORT_RAT	O54861	Sortilin	31915.2	25665	42247.5	34884.7	25441.2	22081.1	31905.3	24632.5	1.29456	0.372466	14.962	14.6475	15.3666	15.0903	0.0172091	14.6349	14.4305	14.9615	14.5883	0.0131791	0.0993663	0.195171	FALSE
sp|Q9QXU8|DC1L1_RAT	Q9QXU8	Cytoplasmic dynein 1 light intermediate chain 1	304387	363237	419475	451222	324473	364121	249301	183687	1.37156	0.455822	18.2155	18.4706	18.6782	18.7835	0.0117091	18.3077	18.4741	17.9275	17.4869	0.0210672	0.101829	0.19958	FALSE
sp|Q6AY20|MPRD_RAT	Q6AY20	Cation-dependent mannose-6-phosphate receptor	64446.7	18124.7	59240.4	46431.9	35725.7	26903.2	11087	13567.1	2.1567	1.10883	15.9758	14.1457	15.8543	15.5028	0.0473466	15.1247	14.7155	13.4366	13.7278	0.048565	0.101975	0.19958	FALSE
sp|Q64654|CP51A_RAT	Q64654	Lanosterol 14-alpha demethylase	323379	266182	296649	284714	224797	275555	286426	205531	1.18	0.238786	18.3029	18.0221	18.1784	18.1192	0.00560141	17.7783	18.072	18.1278	17.649	0.011138	0.102508	0.200264	TRUE
sp|Q80WL2|BYST_RAT	Q80WL2	Bystin	177424	3932.12	17933.3	258079	277504	208624	312920	365749	0.392659	-1.34865	17.4368	11.9411	14.1304	17.9775	0.16056	18.0821	17.6705	18.2554	18.4805	0.0163629	0.103746	0.202324	FALSE
sp|P27605|HPRT_RAT	P27605	Hypoxanthine-guanine phosphoribosyltransferase	519473	502643	515747	486162	464491	340697	272843	79381.2	1.74875	0.806325	18.9867	18.9392	18.9763	18.8911	0.00197746	18.8253	18.3781	18.0577	16.2765	0.0540986	0.105705	0.205778	FALSE
sp|Q9WTV0|PREB_RAT	Q9WTV0	Prolactin regulatory element-binding protein	16855.3	35184	22900.4	88532.7	66637.4	59058.1	66061	73489.5	0.616305	-0.698284	14.0409	15.1026	14.4831	16.4339	0.0600578	16.024	15.8498	16.0115	16.1653	0.00697678	0.105961	0.205909	FALSE
sp|Q9NQR8|NDUF4_RAT	Q9NQR8	NADH dehydrogenase [ubiquinone]1 alpha subcomplex assembly factor 4	66563.2	83139.3	65577.1	73019.5	81566.9	70199.8	102541	113438	0.783963	-0.351143	16.0224	16.3432	16.0009	16.156	0.00845382	16.3157	16.0992	16.6458	16.7915	0.0165079	0.107118	0.207422	TRUE
sp|Q62703|RCN2_RAT	Q62703	Reticulocalbin-2	165374	182089	219126	253246	377833	206027	286831	249283	0.732013	-0.45006	17.3354	17.4743	17.7414	17.9502	0.0134828	18.5274	17.6525	18.1298	17.9274	0.0176628	0.107696	0.208084	FALSE
sp|P11915|NLTP_RAT	P11915	Non-specific lipid-transfer protein	387380	385877	276321	402282	285871	219293	42668.6	217078	1.89808	0.92454	18.5634	18.5578	18.076	18.6178	0.0118871	18.125	17.7425	15.3809	17.7279	0.0630608	0.107839	0.208084	TRUE
sp|Q5SGE0|LPPRC_RAT	Q5SGE0	Leucine-rich PPR motif-containing protein, mitochondrial	1.72988e+06	2.06449e+06	1.80147e+06	1.25177e+06	2.36306e+06	1.78995e+06	2.08705e+06	2.31339e+06	0.800567	-0.320906	20.7222	20.9774	20.7807	20.2555	0.0128018	21.1722	20.7715	20.993	21.1416	0.00753865	0.108587	0.208801	TRUE
sp|P09495|TPM4_RAT	P09495	Tropomyosin alpha-4 chain	19536.8	12753.3	15219.6	12263.5	34433.5	24805.8	15791.7	16835.6	0.650653	-0.620041	14.2539	13.6386	13.8936	13.5821	0.0191571	15.0715	14.5984	13.9469	14.0392	0.0315073	0.108592	0.208801	FALSE
sp|Q5XIN6|LETM1_RAT	Q5XIN6	LETM1 and EF-hand domain-containing protein 1, mitochondrial	1.27876e+06	1.35171e+06	1.31317e+06	1.05811e+06	1.23642e+06	781142	918173	1.1266e+06	1.23125	0.300122	20.2863	20.3664	20.3246	20.0131	0.0068322	20.2377	19.5752	19.8084	20.1035	0.0129254	0.110082	0.211296	TRUE
sp|P12075|COX5B_RAT	P12075	Cytochrome c oxidase subunit 5B, mitochondrial	1.77353e+06	2.20346e+06	645945	1.32444e+06	974705	767646	749434	762227	1.82771	0.870036	20.7582	21.0713	19.3011	20.337	0.032811	19.8946	19.5501	19.5154	19.5399	0.00795751	0.110305	0.211353	TRUE
sp|Q5XIK2|TMX2_RAT	Q5XIK2	Thioredoxin-related transmembrane protein 2	439400	417969	452534	449613	473599	349210	316985	370943	1.16467	0.219926	18.7452	18.673	18.7877	18.7783	0.00240131	18.8533	18.4137	18.2741	18.5008	0.0115514	0.111099	0.212503	FALSE
sp|P07895|SODM_RAT	P07895	Superoxide dismutase [Mn], mitochondrial	731630	755584	677659	568516	688693	478721	541776	571099	1.1987	0.261474	19.4808	19.5272	19.3702	19.1168	0.00820284	19.3935	18.8688	19.0473	19.1234	0.00988229	0.111726	0.21333	TRUE
sp|O88483|PDP1_RAT	O88483	[Pyruvate dehydrogenase [acetyl-transferring]]-phosphatase 1, mitochondrial	290764	309871	237465	175933	405693	289890	274425	386348	0.747615	-0.419633	18.1495	18.2413	17.8574	17.4247	0.0177622	18.63	18.1451	18.0661	18.5595	0.0134846	0.112849	0.215099	TRUE
sp|Q9JJ22|ERAP1_RAT	Q9JJ22	Endoplasmic reticulum aminopeptidase 1	368039	96818.9	211336	206271	157076	99989.8	116798	94752.3	1.88313	0.913133	18.4895	16.563	17.6892	17.6542	0.0389286	17.2611	16.6095	16.8337	16.5319	0.0168691	0.114537	0.217939	FALSE
sp|Q80W89|NDUAB_RAT	Q80W89	NADH dehydrogenase [ubiquinone]1 alpha subcomplex subunit 11	500127	580134	507902	322242	378965	243015	354363	409308	1.37871	0.463314	18.9319	19.146	18.9542	18.2978	0.0169777	18.5317	17.8907	18.4349	18.6428	0.015736	0.115695	0.219679	TRUE
sp|P05508|NU4M_RAT	P05508	NADH-ubiquinone oxidoreductase chain 4	169091	198989	198152	227003	161643	113671	172440	188808	1.24612	0.317445	17.3674	17.6023	17.5962	17.7923	0.00855943	17.3025	16.7945	17.3957	17.5266	0.016078	0.115853	0.219679	TRUE
sp|P61212|ARL1_RAT	P61212	ADP-ribosylation factor-like protein 1	26298.2	32822.4	48438	48958	34280.8	51310.5	201694	191157	0.327138	-1.61203	14.6827	15.0024	15.5639	15.5793	0.0250984	15.0651	15.647	17.6218	17.5444	0.0687757	0.11707	0.221604	FALSE
sp|Q3MID3|ARFG2_RAT	Q3MID3	ADP-ribosylation factor GTPase-activating protein 2	32854.6	39739.6	53643.5	9212.63	21570.9	16887.2	8450.83	6025.87	2.55881	1.35547	15.0038	15.2783	15.7111	13.1694	0.0655414	14.3968	14.0436	13.0449	12.557	0.0548397	0.119086	0.224874	FALSE
sp|Q6AXT0|RM37_RAT	Q6AXT0	39S ribosomal protein L37, mitochondrial	14687.2	68241.8	49042.2	43778.9	86105	63713	57699	85467.1	0.599862	-0.737297	13.8423	16.0584	15.5817	15.4179	0.0546668	16.3938	15.9593	15.8163	16.3831	0.015827	0.119208	0.224874	TRUE
sp|Q6MG21|SYVM_RAT	Q6MG21	Valine--tRNA ligase, mitochondrial	95862.3	121286	125224	126677	142755	115429	139948	178164	0.813904	-0.29707	16.5487	16.8881	16.9342	16.9508	0.00976088	17.1232	16.8166	17.0945	17.4428	0.0129603	0.119871	0.225736	TRUE
sp|P20070|NB5R3_RAT	P20070	NADH-cytochrome b5 reductase 3	404659	406630	405204	350031	406422	250661	323354	329975	1.19544	0.257547	18.6263	18.6334	18.6283	18.4171	0.00494847	18.6326	17.9354	18.3028	18.332	0.0135127	0.12039	0.226325	TRUE
sp|Q8K4Y7|CANT1_RAT	Q8K4Y7	Soluble calcium-activated nucleotidase 1	52276.3	18421.5	15233.6	19934.1	182691	27112.4	238492	27461.8	0.22252	-2.16799	15.6739	14.1691	13.895	14.2829	0.0475206	17.479	14.7267	17.8636	14.7451	0.0909676	0.120641	0.226408	FALSE
sp|Q5XI22|THIC_RAT	Q5XI22	Acetyl-CoA acetyltransferase, cytosolic	230112	239287	183589	141617	200944	119940	122489	142242	1.35687	0.440283	17.812	17.8684	17.4861	17.1116	0.0171866	17.6164	16.872	16.9023	17.118	0.0173981	0.120933	0.226569	FALSE
sp|Q62940|NEDD4_RAT	Q62940	E3 ubiquitin-protein ligase NEDD4	271391	449013	475166	419680	451732	176789	256953	209976	1.47451	0.560233	18.05	18.7764	18.8581	18.6789	0.017139	18.7851	17.4317	17.9711	17.6799	0.0283574	0.122241	0.228628	FALSE
sp|P85007|IR3IP_RAT	P85007	Immediate early response 3-interacting protein 1	54401.8	22501.1	71787.3	74734	102895	55310.5	112080	106045	0.593691	-0.752216	15.7314	14.4577	16.1314	16.1895	0.0446666	16.6508	15.7553	16.7742	16.6943	0.0251531	0.122815	0.229311	FALSE
sp|Q62844|FYN_RAT	Q62844	Tyrosine-protein kinase Fyn	119707	139818	66878.4	54764.9	91178.4	10179.5	43099.6	40335.6	2.06267	1.04452	16.8691	17.0932	16.0293	15.741	0.0342617	16.4764	13.3134	15.3954	15.2998	0.0754882	0.124461	0.231871	TRUE
sp|P45953|ACADV_RAT	P45953	Very long-chain specific acyl-CoA dehydrogenase, mitochondrial	209994	180972	130366	159868	197190	229844	224072	179054	0.820565	-0.285311	17.68	17.4654	16.9922	17.2865	0.0145221	17.5892	17.8103	17.7736	17.45	0.0082331	0.12461	0.231871	TRUE
sp|P48679|LMNA_RAT	P48679	Prelamin-A/C	668806	409628	487686	334914	387125	257235	343143	378976	1.39119	0.47632	19.3512	18.644	18.8956	18.3534	0.0194648	18.5624	17.9727	18.3885	18.5317	0.0128058	0.12538	0.232909	TRUE
sp|Q2PQA9|KINH_RAT	Q2PQA9	Kinesin-1 heavy chain	122702	186400	166600	161881	84168	167898	113093	118812	1.3174	0.397694	16.9048	17.508	17.346	17.3046	0.0128514	16.361	17.3572	16.7872	16.8583	0.0209958	0.128333	0.237992	FALSE
sp|Q7TQM5|KPRP_RAT	Q7TQM5	Keratinocyte proline-rich protein	13191.9	23157.4	10352.4	25985.5	24750.4	21387.5	28885.4	27188	0.711147	-0.49178	13.6874	14.4992	13.3377	14.6654	0.0393046	14.5952	14.3845	14.8181	14.7307	0.0111766	0.129136	0.239077	FALSE
sp|Q4FZT8|SPRY4_RAT	Q4FZT8	SPRY domain-containing protein 4	91398.8	421861	503039	143179	132605	76042	100896	129389	2.64159	1.40141	16.4799	18.6864	18.9403	17.1275	0.05809	17.0168	16.2145	16.6225	16.9814	0.0194141	0.129446	0.239245	TRUE
sp|Q71UE8|NEDD8_RAT	Q71UE8	NEDD8	110221	146840	177734	158701	98581.2	7868.41	151188	36838.6	2.01543	1.01109	16.75	17.1639	17.4394	17.276	0.0148464	16.589	12.9419	17.206	15.1689	0.105915	0.129787	0.239473	FALSE
sp|P35053|GPC1_RAT	P35053	Glypican-1	107535	106988	71079.1	63236.7	167625	173515	99777.2	86142.7	0.661858	-0.595406	16.7144	16.7071	16.1171	15.9485	0.0210237	17.3549	17.4047	16.6064	16.3944	0.0263498	0.131348	0.241946	FALSE
sp|Q9JJW3|USMG5_RAT	Q9JJW3	Up-regulated during skeletal muscle growth protein 5	1.65078e+06	1.6723e+06	1.79598e+06	1.75563e+06	1.5992e+06	1.12617e+06	1.51345e+06	1.68165e+06	1.16117	0.215581	20.6547	20.6734	20.7763	20.7436	0.00240281	20.6089	20.103	20.5294	20.6814	0.0109662	0.132218	0.242759	TRUE
sp|Q3T1J1|IF5A1_RAT	Q3T1J1	Eukaryotic translation initiation factor 5A-1	789381	957100	995226	1.04566e+06	987729	774947	728260	549172	1.2458	0.317072	19.5904	19.8683	19.9247	19.996	0.00774634	19.9138	19.5637	19.4741	19.0669	0.0154538	0.132233	0.242759	TRUE
sp|Q5HZE2|T120A_RAT	Q5HZE2	Transmembrane protein 120A	15824.4	20740.4	25667.6	23687.9	26405.3	22488.8	33803.3	78472	0.533106	-0.907506	13.9499	14.3402	14.6477	14.5319	0.018437	14.6885	14.4569	15.0449	16.2599	0.0459705	0.133264	0.243558	FALSE
sp|Q8VHE9|RETST_RAT	Q8VHE9	All-trans-retinol 13,14-reductase	81934.2	75974.8	89587.9	83953.1	81705.9	80899.7	66563.9	67850.5	1.11592	0.158231	16.3222	16.2132	16.451	16.3573	0.0052073	16.3182	16.3038	16.0225	16.0501	0.00852052	0.13328	0.243558	FALSE
sp|Q498M4|WDR5_RAT	Q498M4	WD repeat-containing protein 5	59195.6	47428.4	64155.4	27480.2	143347	35473.5	93553.3	154208	0.464763	-1.10543	15.8532	15.5335	15.9693	14.7461	0.0307529	17.1292	15.1145	16.5135	17.2345	0.0512111	0.133334	0.243558	FALSE
sp|Q9JLH7|CK5P3_RAT	Q9JLH7	CDK5 regulatory subunit-associated protein 3	30579.1	37887.5	36803.2	8822.41	54213.7	39089.1	50666.5	41175.9	0.616231	-0.698456	14.9003	15.2094	15.1675	13.107	0.0594592	15.7264	15.2545	15.6287	15.3295	0.0127632	0.134466	0.245216	FALSE
sp|P09895|RL5_RAT	P09895	60S ribosomal protein L5	131508	163115	137248	172857	139193	125403	135639	82597.3	1.25246	0.324767	17.0048	17.3155	17.0664	17.3992	0.00959644	17.0867	16.9362	17.0494	16.3338	0.0180403	0.134863	0.245532	FALSE
sp|P05943|S10AA_RAT	P05943	Protein S100-A10	26276.1	33682	27192.6	11844.6	10634.6	23829.5	2226.47	11516.1	2.05356	1.03812	14.6815	15.0397	14.7309	13.5319	0.0395474	13.3765	14.5405	11.1205	13.4914	0.0949467	0.135987	0.246875	FALSE
sp|Q3T1J2|MBOA2_RAT	Q3T1J2	Membrane-bound O-acyltransferase domain-containing protein 2	47700.1	53255	61332.8	65270.1	63136.8	97196.3	56569.8	75557.5	0.778081	-0.362007	15.5417	15.7006	15.9044	15.9941	0.0111674	15.9462	16.5686	15.7877	16.2053	0.0183144	0.136052	0.246875	FALSE
sp|B2RYW9|FAHD2_RAT	B2RYW9	Fumarylacetoacetate hydrolase domain-containing protein 2	229168	231948	187304	165025	187118	175341	173957	150050	1.18497	0.244855	17.806	17.8234	17.515	17.3323	0.011693	17.5136	17.4198	17.4084	17.1951	0.00670583	0.136327	0.246967	TRUE
sp|P97629|LCAP_RAT	P97629	Leucyl-cystinyl aminopeptidase	19948.8	25213.3	27881.6	30557.8	14827.6	12638.9	32590.3	13766.5	1.40337	0.488895	14.284	14.6219	14.767	14.8993	0.015661	13.856	13.6256	14.9922	13.7489	0.0389027	0.13701	0.247691	FALSE
sp|Q7TSA0|MIRO2_RAT	Q7TSA0	Mitochondrial Rho GTPase 2	313710	317961	206798	285883	371623	291704	323182	376444	0.824938	-0.277642	18.2591	18.2785	17.6579	18.1251	0.0138741	18.5035	18.1541	18.302	18.5221	0.00826275	0.137179	0.247691	TRUE
sp|Q9Z250|LIN7A_RAT	Q9Z250	Protein lin-7 homolog A	57167.5	56952.5	58293.2	59707.8	63505.9	52446.5	29861.7	32771.9	1.29977	0.378258	15.8029	15.7975	15.831	15.8656	0.00171066	15.9546	15.6786	14.866	15.0002	0.0295858	0.138449	0.249572	FALSE
sp|Q75Q39|TOM70_RAT	Q75Q39	Mitochondrial import receptor subunit TOM70	265444	279674	204654	224490	225501	157021	213591	213469	1.20342	0.267135	18.018	18.0934	17.6428	17.7763	0.0101418	17.7828	17.2606	17.7045	17.7037	0.011691	0.139501	0.250733	TRUE
sp|P50503|F10A1_RAT	P50503	Hsc70-interacting protein	439265	489675	115787	97012.1	123868	105333	120868	74530.5	2.68898	1.42706	18.7447	18.9015	16.8211	16.5659	0.0602566	16.9184	16.6846	16.8831	16.1855	0.0175434	0.13955	0.250733	FALSE
sp|P30823|CTR1_RAT	P30823	High affinity cationic amino acid transporter 1	72575.7	42651.8	100969	78792.4	167811	145135	169117	54591.1	0.549682	-0.86333	16.1472	15.3803	16.6236	16.2658	0.0281438	17.3565	17.147	17.3677	15.7364	0.0401506	0.141391	0.253624	FALSE
sp|O35910|MOT4_RAT	O35910	Monocarboxylate transporter 4	57997.3	64790.9	28585.8	14702	3937.37	29804.5	30848.1	5692.36	2.36299	1.24061	15.8237	15.9835	14.803	13.8437	0.0570143	11.943	14.8632	14.9129	12.4748	0.0998503	0.141987	0.254277	FALSE
sp|P37285-3|KLC1_RAT	P37285	Kinesin light chain 1	382893	429724	469440	458530	435873	381654	350489	234471	1.24107	0.311587	18.5466	18.713	18.8406	18.8067	0.00608794	18.7335	18.5419	18.419	17.8391	0.0181499	0.142659	0.255064	FALSE
sp|P14882|PCCA_RAT	P14882	Propionyl-CoA carboxylase alpha chain, mitochondrial	123097	138404	19768.5	149721	68719.1	29987.9	32858.6	16158.2	2.91755	1.54476	16.9094	17.0785	14.2709	17.1919	0.0740628	16.0684	14.8721	15.004	13.98	0.0494689	0.143052	0.255121	TRUE
sp|P56536|KIF5C_RAT	P56536	Kinesin heavy chain isoform 5C	283305	303868	262612	320977	313289	257694	209682	177451	1.22194	0.289178	18.112	18.2131	18.0026	18.2921	0.00598695	18.2571	17.9753	17.6778	17.4371	0.0173009	0.143156	0.255121	FALSE
sp|P58200|VTI1B_RAT	P58200	Vesicle transport through interaction with t-SNAREs homolog 1B	9289.3	17382.5	9410.05	14453.1	6609	5055.75	2449.52	16060.8	1.67472	0.743921	13.1814	14.0853	13.2	13.8191	0.0289058	12.6902	12.3037	11.2583	13.9713	0.0773069	0.143923	0.256071	FALSE
sp|P35427|RL13A_RAT	P35427	60S ribosomal protein L13a	210076	168747	207997	196613	322000	210793	210266	219106	0.81424	-0.296475	17.6806	17.3645	17.6662	17.585	0.00719008	18.2967	17.6855	17.6819	17.7413	0.0144649	0.145858	0.259093	FALSE
sp|Q62599|MTA1_RAT	Q62599	Metastasis-associated protein MTA1	106541	14814.8	209454	113381	169566	176430	281487	221919	0.522946	-0.935267	16.701	13.8548	17.6763	16.7908	0.0884391	17.3715	17.4287	18.1027	17.7597	0.0165647	0.147063	0.260527	FALSE
sp|Q5XIM9|TCPB_RAT	Q5XIM9	T-complex protein 1 subunit beta	485810	532677	448610	427599	514475	423543	284917	261986	1.27596	0.35158	18.89	19.0229	18.7751	18.7059	0.00638109	18.9727	18.6922	18.1202	17.9991	0.0217508	0.147141	0.260527	TRUE
sp|P06762|HMOX1_RAT	P06762	Heme oxygenase 1	29007.8	29681.1	94850.3	50186.3	41149.4	13269.5	8981.35	37000.5	2.02913	1.02086	14.8242	14.8573	16.5334	15.615	0.0450971	15.3286	13.6958	13.1327	15.1753	0.0657017	0.147547	0.260825	FALSE
sp|Q62826|HNRPM_RAT	Q62826	Heterogeneous nuclear ribonucleoprotein M	328776	273058	505901	438066	437396	219837	123363	238127	1.51739	0.601595	18.3267	18.0588	18.9485	18.7408	0.0187518	18.7386	17.7461	16.9125	17.8614	0.0363172	0.147819	0.260885	FALSE
sp|Q66HG5|TM9S2_RAT	Q66HG5	Transmembrane 9 superfamily member 2	44620.1	43559.5	109965	101068	47363.4	33514.9	14879.3	64110	1.87163	0.904294	15.4454	15.4107	16.7467	16.625	0.039265	15.5315	15.0325	13.861	15.9683	0.0521481	0.150843	0.265794	TRUE
sp|Q02253|MMSA_RAT	Q02253	Methylmalonate-semialdehyde dehydrogenase [acylating], mitochondrial	1.00818e+06	1.02461e+06	841666	785127	854962	644996	637777	914550	1.19897	0.26179	19.9433	19.9666	19.6829	19.5826	0.0083456	19.7055	19.2989	19.2827	19.8027	0.011999	0.152124	0.26762	TRUE
sp|Q9JI85|NUCB2_RAT	Q9JI85	Nucleobindin-2	272654	251125	251022	162081	302382	319530	270658	249876	0.820067	-0.286186	18.0567	17.938	17.9375	17.3064	0.0165418	18.206	18.2856	18.0461	17.9309	0.00760943	0.152651	0.268118	FALSE
sp|Q05982|NDKA_RAT	Q05982	Nucleoside diphosphate kinase A	247320	280741	375710	373364	295629	160361	208660	25080	1.85165	0.888808	17.916	18.0989	18.5193	18.5102	0.0143351	18.1734	17.291	17.6708	14.6143	0.0813164	0.153075	0.268219	TRUE
sp|Q1WIM1|CADM4_RAT	Q1WIM1	Cell adhesion molecule 4	205425	368320	443141	482051	318411	272308	219905	205239	1.47553	0.561235	17.6483	18.4906	18.7574	18.8788	0.0260404	18.2805	18.0549	17.7465	17.6469	0.0140035	0.153198	0.268219	FALSE
sp|P29314|RS9_RAT	P29314	40S ribosomal protein S9	187818	193352	199910	218403	201493	148284	180466	89693.7	1.28962	0.366944	17.519	17.5609	17.609	17.7366	0.00463889	17.6204	17.178	17.4614	16.4527	0.0260668	0.154303	0.269654	FALSE
sp|Q62651|ECH1_RAT	Q62651	Delta(3,5)-Delta(2,4)-dienoyl-CoA isomerase, mitochondrial	221572	207777	126746	118638	245369	187222	206313	224885	0.781132	-0.356362	17.7574	17.6647	16.9516	16.8562	0.0234758	17.9046	17.5144	17.6545	17.7788	0.00817691	0.15451	0.269654	TRUE
sp|Q6EV76|FUT8_RAT	Q6EV76	Alpha-(1,6)-fucosyltransferase	26802.5	23448.1	25959.5	44434.7	32402.4	14618.6	22264.5	14223.7	1.44469	0.530759	14.7101	14.5172	14.664	15.4394	0.0241002	14.9838	13.8355	14.4425	13.796	0.0342111	0.154876	0.269863	FALSE
sp|Q63151|ACSL3_RAT	Q63151	Long-chain-fatty-acid--CoA ligase 3	47284.1	43581.7	62969.7	60924	16609.5	51005.3	45914.9	3500.75	1.83507	0.875837	15.5291	15.4114	15.9424	15.8947	0.0145654	14.0197	15.6384	15.4867	11.7734	0.109107	0.157052	0.273222	TRUE
sp|P26051-2|CD44_RAT	P26051	CD44 antigen	45083.8	42230.8	49990.5	51250.7	30300.2	24957.8	50496	43319.3	1.26485	0.33897	15.4603	15.366	15.6094	15.6453	0.0072723	14.887	14.6072	15.6239	15.4027	0.0266561	0.15786	0.274192	FALSE
sp|P04182|OAT_RAT	P04182	Ornithine aminotransferase, mitochondrial	920576	966706	872234	725180	843822	503995	709270	799380	1.21993	0.286801	19.8122	19.8827	19.7344	19.468	0.00796068	19.6866	18.943	19.436	19.6085	0.0148882	0.158566	0.274982	TRUE
sp|P82995|HS90A_RAT	P82995	Heat shock protein HSP 90-alpha	1.03271e+06	1.17683e+06	888794	806375	1.10938e+06	736886	557887	641020	1.28226	0.358687	19.978	20.1665	19.7615	19.6211	0.0104522	20.0813	19.4911	19.0896	19.29	0.0190269	0.159726	0.276556	TRUE
sp|Q5XI78|ODO1_RAT	Q5XI78	2-oxoglutarate dehydrogenase, mitochondrial	827796	860029	676804	649272	780972	476288	514723	683596	1.22737	0.295569	19.6589	19.714	19.3684	19.3085	0.0090398	19.5749	18.8615	18.9734	19.3828	0.0151837	0.161213	0.278689	TRUE
sp|O08816|WASL_RAT	O08816	Neural Wiskott-Aldrich syndrome protein	10934.8	9094.36	10816.3	13180.1	15055.9	5284.41	6797.64	3943.84	1.41644	0.502269	13.4166	13.1508	13.4009	13.6861	0.0141203	13.878	12.3675	12.7308	11.9454	0.0564402	0.162397	0.280294	FALSE
sp|O70247|SC5A6_RAT	O70247	Sodium-dependent multivitamin transporter	44727	7199.69	10908	12764.9	27111.2	18441.9	37610.2	34705.4	0.641389	-0.640729	15.4489	12.8137	13.4131	13.6399	0.0710676	14.7266	14.1707	15.1988	15.0829	0.0270447	0.165968	0.286008	FALSE
sp|P17077|RL9_RAT	P17077	60S ribosomal protein L9	137275	128415	223163	194585	149581	130265	136129	117816	1.28035	0.356533	17.0667	16.9705	17.7677	17.57	0.0192761	17.1906	16.9911	17.0546	16.8462	0.00727556	0.167513	0.288216	FALSE
sp|Q5XID7|ARMX3_RAT	Q5XID7	Armadillo repeat-containing X-linked protein 3	113131	113780	129530	39906.1	63145	34041.8	65848.8	64624.8	1.74096	0.799882	16.7876	16.7959	16.9829	15.2843	0.0415971	15.9464	15.055	16.0069	15.9798	0.025408	0.169098	0.290487	TRUE
sp|Q5U300|UBA1_RAT	Q5U300	Ubiquitin-like modifier-activating enzyme 1	1.12395e+06	1.23776e+06	1.13636e+06	961117	1.27402e+06	940131	722039	602195	1.26023	0.33369	20.1001	20.2393	20.116	19.8744	0.00655624	20.281	19.8425	19.4617	19.1999	0.0206961	0.169436	0.290613	TRUE
sp|Q68FP1|GELS_RAT	Q68FP1	Gelsolin	9898.1	21010.7	26295.2	20558.6	12761.9	1013.73	11109.9	12872.3	2.05951	1.0423	13.2729	14.3588	14.6825	14.3275	0.0374927	13.6396	9.98546	13.4396	13.652	0.122838	0.169958	0.291052	TRUE
sp|Q6JAM9|TMM35_RAT	Q6JAM9	Transmembrane protein 35	175760	170435	257207	139169	247265	191246	231952	233588	0.821382	-0.283874	17.4232	17.3789	17.9726	17.0865	0.0183326	17.9157	17.5451	17.8235	17.8336	0.00787256	0.170425	0.291397	FALSE
sp|Q6AXQ5|PDE12_RAT	Q6AXQ5	2',5'-phosphodiesterase 12	192333	176639	109730	42773.1	71173.8	53027.7	64746.6	73190.1	1.98931	0.99227	17.5532	17.4304	16.7436	15.3844	0.0513578	16.1191	15.6945	15.9825	16.1594	0.0113932	0.17169	0.293104	FALSE
sp|P34064|PSA5_RAT	P34064	Proteasome subunit alpha type-5	181376	116919	219039	137347	134573	148714	117723	90777.1	1.33123	0.412758	17.4686	16.8351	17.7408	17.0675	0.0202774	17.038	17.1822	16.845	16.47	0.0158241	0.172205	0.293525	TRUE
sp|P15650|ACADL_RAT	P15650	Long-chain specific acyl-CoA dehydrogenase, mitochondrial	796791	784177	683075	721292	857030	567913	513359	596821	1.17759	0.235837	19.6038	19.5808	19.3817	19.4602	0.00463645	19.709	19.1153	18.9696	19.1869	0.014496	0.173536	0.295334	TRUE
sp|P97519|HMGCL_RAT	P97519	Hydroxymethylglutaryl-CoA lyase, mitochondrial	258525	320842	204178	245888	377147	243882	294630	349841	0.81346	-0.297857	17.9799	18.2915	17.6395	17.9076	0.0129324	18.5248	17.8958	18.1685	18.4163	0.013287	0.176702	0.30007	TRUE
sp|Q68FX9|SIRT5_RAT	Q68FX9	NAD-dependent protein deacylase sirtuin-5, mitochondrial	39153.8	13009.2	41397.4	32952.9	7798.72	28957.2	26214.7	3774.16	1.89548	0.92256	15.2569	13.6672	15.3373	15.0081	0.0455561	12.929	14.8216	14.6781	11.8819	0.0906126	0.176866	0.30007	TRUE
sp|P62243|RS8_RAT	P62243	40S ribosomal protein S8	171391	156228	203640	217729	301323	213015	212344	188825	0.818114	-0.289625	17.3869	17.2533	17.6357	17.7322	0.0109136	18.201	17.7006	17.696	17.5267	0.0141919	0.177574	0.300604	FALSE
sp|P43244|MATR3_RAT	P43244	Matrin-3	77520.8	100670	217451	250049	43090.4	43712.8	76477	188691	1.8345	0.875387	16.2423	16.6193	17.7303	17.9319	0.041812	15.3951	15.4158	16.2227	17.5257	0.0537144	0.177729	0.300604	FALSE
sp|Q6UPR8|ERMP1_RAT	Q6UPR8	Endoplasmic reticulum metallopeptidase 1	200038	231205	219417	254593	182787	192152	245892	150968	1.17291	0.230097	17.6099	17.8188	17.7433	17.9578	0.00707873	17.4798	17.5519	17.9077	17.2039	0.0143092	0.178866	0.30206	FALSE
sp|Q4KM74|SC22B_RAT	Q4KM74	Vesicle-trafficking protein SEC22b	840279	704289	830056	704955	1.0161e+06	778316	803684	870899	0.887743	-0.171786	19.6805	19.4258	19.6628	19.4272	0.00627931	19.9546	19.57	19.6163	19.7321	0.00754088	0.179409	0.302511	FALSE
sp|Q6NYB7|RAB1A_RAT	Q6NYB7	Ras-related protein Rab-1A	58033.7	92661.1	119226	153429	49361	76744.9	90278.6	66333	1.49743	0.58249	15.8246	16.4997	16.8633	17.2272	0.031208	15.5911	16.2278	16.4621	16.0174	0.0199333	0.183217	0.308281	TRUE
sp|Q32PZ3|UN45A_RAT	Q32PZ3	Protein unc-45 homolog A	46484.6	43297.6	21381.3	29053.2	65837.5	4902.97	10485.5	11389.4	1.51397	0.598335	15.5045	15.402	14.3841	14.8264	0.030166	16.0066	12.2594	13.3561	13.4754	0.0996894	0.183528	0.308281	FALSE
sp|Q6AYK6|CYBP_RAT	Q6AYK6	Calcyclin-binding protein	72043.7	65832.9	73797.4	65601.8	78818.1	56060.6	53451	34363.1	1.2451	0.316267	16.1366	16.0065	16.1713	16.0014	0.00472618	16.2662	15.7747	15.7059	15.0686	0.0271081	0.183675	0.308281	TRUE
sp|Q63362|NDUA5_RAT	Q63362	NADH dehydrogenase [ubiquinone]1 alpha subcomplex subunit 5	627794	608590	470673	496718	552528	303200	401544	522628	1.23814	0.308179	19.2599	19.2151	18.8444	18.9221	0.00944204	19.0757	18.2099	18.6152	18.9954	0.0183748	0.18422	0.308723	TRUE
sp|O35889-2|AFAD_RAT	O35889	Afadin	146914	56953.2	91636.1	99889.9	167253	118250	105290	136385	0.750019	-0.415	17.1646	15.7975	16.4836	16.6081	0.0294565	17.3517	16.8515	16.684	17.0573	0.0146618	0.184749	0.308792	FALSE
sp|O88767|PARK7_RAT	O88767	Protein DJ-1	357591	350434	285832	216620	338252	187069	207091	204137	1.29249	0.37015	18.448	18.4188	18.1248	17.7248	0.0160154	18.3677	17.5132	17.6599	17.6392	0.0188479	0.184825	0.308792	TRUE
sp|Q5I0E8|KIF22_RAT	Q5I0E8	Kinesin-like protein KIF22	52445	85272.4	19041.8	28695.1	27592.9	23195.6	20231.2	25699	1.91746	0.939196	15.6785	16.3798	14.2169	14.8085	0.0540048	14.752	14.5016	14.3043	14.6494	0.0115706	0.189434	0.316011	FALSE
sp|Q8VHU4|ELP1_RAT	Q8VHU4	Elongator complex protein 1	41251.5	40560.4	36991.1	41416.5	42735.1	32429	36202	22395.8	1.19779	0.260381	15.3322	15.3078	15.1749	15.3379	0.00434205	15.3831	14.985	15.1438	14.4509	0.0228374	0.190014	0.316498	FALSE
sp|P20788|UCRI_RAT	P20788	Cytochrome b-c1 complex subunit Rieske, mitochondrial	841893	894892	828544	815804	851673	542052	704887	835007	1.15255	0.204825	19.6833	19.7714	19.6602	19.6379	0.00257183	19.6999	19.0481	19.427	19.6714	0.0134246	0.190777	0.316965	TRUE
sp|P62919|RL8_RAT	P62919	60S ribosomal protein L8	8839.39	39452.4	16668.7	44127.7	34845.7	49158.4	34029	43974.4	0.673353	-0.570566	13.1097	15.2678	14.0249	15.4294	0.0656611	15.0887	15.5852	15.0545	15.4244	0.0146682	0.190873	0.316965	TRUE
sp|Q8K4G6|MACD1_RAT	Q8K4G6	O-acetyl-ADP-ribose deacetylase MACROD1	30157.2	29908.3	34373.6	37118.7	27172.7	38708	18635.1	22411.7	1.23035	0.299065	14.8802	14.8683	15.069	15.1799	0.00874459	14.7299	15.2403	14.1857	14.452	0.0266445	0.194355	0.322259	TRUE
sp|P08753|GNAI3_RAT	P08753	Guanine nucleotide-binding protein G(k) subunit alpha	511468	609925	485692	654918	595345	485954	247133	430673	1.28588	0.362758	18.9643	19.2183	18.8897	19.321	0.0092728	19.1834	18.8905	17.9149	18.7162	0.0251751	0.195915	0.323986	FALSE
sp|P13832|MRLCA_RAT	P13832	Myosin regulatory light chain RLC-A	461396	431433	512064	438316	482023	422375	375949	398083	1.09817	0.135107	18.8156	18.7188	18.966	18.7416	0.00513737	18.8787	18.6882	18.5202	18.6027	0.00712776	0.196234	0.323986	TRUE
sp|Q91ZW6|TMLH_RAT	Q91ZW6	Trimethyllysine dioxygenase, mitochondrial	48608.8	40449.3	48625.6	43255.7	45424	47768.2	50404.1	67390.4	0.857586	-0.221646	15.5689	15.3038	15.5694	15.4006	0.00735734	15.4712	15.5438	15.6213	16.0403	0.0140886	0.196284	0.323986	TRUE
sp|Q6RJR6|RTN3_RAT	Q6RJR6	Reticulon-3	84316.6	77519	73479.9	53123.7	76072.8	49252.3	33118.7	3002.88	1.78659	0.83721	16.3635	16.2423	16.1651	15.6971	0.0156697	16.2151	15.5879	15.0154	11.5521	0.12376	0.197813	0.325806	FALSE
sp|P08430|UD16_RAT	P08430	UDP-glucuronosyltransferase 1-6	29511.6	57700.5	71092.2	123108	46480.4	17607.8	22928.6	66971.2	1.8275	0.869868	14.849	15.8163	16.1174	16.9096	0.0463203	15.5043	14.1039	14.4849	16.0313	0.0513425	0.197981	0.325806	FALSE
sp|Q924S1|PLCD_RAT	Q924S1	1-acyl-sn-glycerol-3-phosphate acyltransferase delta	66220.3	65422.9	71774.8	57898.8	73800.4	67094.4	67477	71914.1	0.932323	-0.101099	16.015	15.9975	16.1312	15.8212	0.00692743	16.1713	16.0339	16.0421	16.134	0.00365956	0.200708	0.329087	FALSE
sp|Q6P6R2|DLDH_RAT	Q6P6R2	Dihydrolipoyl dehydrogenase, mitochondrial	2.50563e+06	2.76917e+06	2.87726e+06	2.36778e+06	2.5018e+06	1.67553e+06	2.14113e+06	2.71576e+06	1.16444	0.21964	21.2567	21.401	21.4563	21.1751	0.00524917	21.2545	20.6762	21.0299	21.3729	0.012589	0.200909	0.329087	TRUE
sp|Q7TT47|SPG7_RAT	Q7TT47	Paraplegin	51747.1	66609.4	42963.3	31965.4	55983	91489.2	43914.5	76555.6	0.721369	-0.471191	15.6592	16.0234	15.3908	14.9642	0.0249291	15.7727	16.4813	15.4224	16.2242	0.0255184	0.20108	0.329087	TRUE
sp|P97700|M2OM_RAT	P97700	Mitochondrial 2-oxoglutarate/malate carrier protein	969230	1.10447e+06	955876	1.07099e+06	904383	604684	913764	1.0638e+06	1.17608	0.233991	19.8865	20.0749	19.8665	20.0305	0.00449746	19.7866	19.2058	19.8015	20.0208	0.0153279	0.201457	0.329087	TRUE
sp|P27952|RS2_RAT	P27952	40S ribosomal protein S2	287433	282313	522756	514135	313270	331716	298729	241059	1.35607	0.439431	18.1329	18.1069	18.9958	18.9718	0.0232927	18.257	18.3396	18.1885	17.879	0.00958533	0.201476	0.329087	FALSE
sp|Q6AYZ1|TBA1C_RAT	Q6AYZ1	Tubulin alpha-1C chain	3.63765e+07	3.83789e+07	3.17347e+07	2.09968e+07	3.26949e+07	8.15287e+06	2.50577e+07	2.09186e+07	1.46834	0.554181	25.1165	25.1938	24.9196	24.3237	0.0137023	24.9626	22.9589	24.5788	24.3183	0.0311866	0.202718	0.330624	TRUE
sp|P0C5H9|MANF_RAT	P0C5H9	Mesencephalic astrocyte-derived neurotrophic factor	287263	244823	300972	111082	449645	241520	327944	299731	0.715886	-0.482198	18.132	17.9014	18.1993	16.7613	0.0327115	18.7784	17.8818	18.3231	18.1933	0.0176191	0.204511	0.332672	FALSE
sp|P04041|GPX1_RAT	P04041	Glutathione peroxidase 1	92466.1	99462.9	106381	40400.7	117269	88694.5	113269	132935	0.749082	-0.416804	16.4966	16.6019	16.6989	15.3021	0.034788	16.8395	16.4366	16.7894	17.0204	0.0126152	0.204581	0.332672	TRUE
sp|Q68FS1|NUBP2_RAT	Q68FS1	Cytosolic Fe-S cluster assembly factor NUBP2	61262.5	65013.3	36963.2	84194.8	23106.1	26937.6	75292.4	43611.4	1.46456	0.550468	15.9027	15.9884	15.1738	16.3614	0.0271362	14.496	14.7173	16.2002	15.4124	0.0437942	0.205365	0.333079	TRUE
sp|Q5RJY4|DRS7B_RAT	Q5RJY4	Dehydrogenase/reductase SDR family member 7B	9967.28	13554.1	39033.8	14283.8	29662.4	27000.6	21884.4	24130.9	0.748347	-0.41822	13.283	13.7264	15.2524	13.8021	0.0528606	14.8563	14.7207	14.4176	14.5586	0.0112971	0.205439	0.333079	FALSE
sp|P84817|FIS1_RAT	P84817	Mitochondrial fission 1 protein	254736	265062	316699	322952	243449	166495	5852.49	192894	1.90482	0.929657	17.9586	18.016	18.2728	18.301	0.00835125	17.8933	17.3451	12.5148	17.5575	0.135353	0.206872	0.334907	TRUE
sp|Q03348|PTPRA_RAT	Q03348	Receptor-type tyrosine-protein phosphatase alpha	73688.8	82083.2	105013	98277.7	171347	11978.8	21872.8	51977.8	1.39617	0.481476	16.1692	16.3248	16.6802	16.5846	0.0123628	17.3866	13.5482	14.4168	15.6656	0.0945897	0.208489	0.336702	FALSE
sp|Q5BJT4|TXD15_RAT	Q5BJT4	Thioredoxin domain-containing protein 15	6583.91	8497.53	18639.1	14683.1	34495.9	22604.1	35678.3	6976.75	0.485225	-1.04327	12.6847	13.0528	14.186	13.8419	0.0446136	15.0741	14.4643	15.1228	12.7683	0.0664061	0.208596	0.336702	FALSE
sp|Q07266-2|DREB_RAT	Q07266	Drebrin	546315	617032	676740	649408	658168	545704	542402	502180	1.1072	0.146919	19.0594	19.235	19.3682	19.3088	0.00602652	19.3281	19.0578	19.049	18.9378	0.00752269	0.209838	0.338209	FALSE
sp|P49242|RS3A_RAT	P49242	40S ribosomal protein S3a	332405	190757	124808	88594.8	366866	270550	148317	342985	0.652568	-0.615799	18.3426	17.5414	16.9294	16.4349	0.0411538	18.4849	18.0455	17.1783	18.3878	0.0285661	0.210168	0.338245	TRUE
sp|Q68FY1|NUP53_RAT	Q68FY1	Nucleoporin NUP53	39210.3	27238.2	56020.2	47017.8	46440.2	45699.3	67170.5	53315.5	0.797112	-0.327145	15.2589	14.7333	15.7737	15.5209	0.0251523	15.5031	15.4799	16.0355	15.7023	0.0141979	0.212439	0.341398	FALSE
sp|Q9ER24|ATX10_RAT	Q9ER24	Ataxin-10	642140	714534	805934	666364	766644	646572	542301	516804	1.14426	0.194412	19.2925	19.4466	19.6203	19.346	0.00642947	19.5482	19.3025	19.0487	18.9793	0.0116865	0.213038	0.341475	FALSE
sp|Q5BJP3|UFM1_RAT	Q5BJP3	Ubiquitin-fold modifier 1	69516.5	75735.9	16098.9	84017.9	38982.2	31208.5	23976.4	25678.8	2.04737	1.03377	16.0851	16.2087	13.9747	16.3584	0.0623335	15.2505	14.9297	14.5493	14.6483	0.018379	0.214386	0.342767	FALSE
sp|Q5XIT9|MCCB_RAT	Q5XIT9	Methylcrotonoyl-CoA carboxylase beta chain, mitochondrial	286007	311672	115824	177177	391650	262152	236951	308902	0.742448	-0.429638	18.1257	18.2497	16.8216	17.4348	0.0325104	18.5792	18	17.8542	18.2368	0.0150863	0.214604	0.342767	TRUE
sp|Q6P9U8|EIF3H_RAT	Q6P9U8	Eukaryotic translation initiation factor 3 subunit H	201215	219687	24746.9	183047	134655	34446.8	10034	63685.5	2.58913	1.37247	17.6184	17.7451	14.595	17.4819	0.0777619	17.0389	15.0721	13.2926	15.9587	0.0894546	0.214855	0.342767	FALSE
sp|P19139|CSK21_RAT	P19139	Casein kinase II subunit alpha	112679	121129	112911	110228	126224	105572	91431.7	84561.3	1.12055	0.164204	16.7819	16.8862	16.7848	16.7501	0.00304547	16.9456	16.6879	16.4804	16.3677	0.0132428	0.216116	0.344278	FALSE
sp|P21531|RL3_RAT	P21531	60S ribosomal protein L3	19471.6	102371	128566	162992	205548	115954	174493	156084	0.633973	-0.657507	14.2491	16.6435	16.9722	17.3144	0.0739303	17.6491	16.8232	17.4128	17.252	0.0174354	0.216765	0.344811	TRUE
sp|P63259|ACTG_RAT	P63259	Actin, cytoplasmic 2	2.67328e+06	2.66024e+06	2.70177e+06	2.01743e+06	3.07463e+06	1.79576e+06	1.6003e+06	1.78308e+06	1.21795	0.28446	21.3502	21.3431	21.3655	20.9441	0.00833933	21.552	20.7762	20.6099	20.7659	0.0175556	0.217123	0.34488	TRUE
sp|P37199|NU155_RAT	P37199	Nuclear pore complex protein Nup155	244382	175040	290602	243118	259995	246250	337634	280396	0.847784	-0.238232	17.8988	17.4173	18.1487	17.8913	0.0148318	17.9881	17.9098	18.3651	18.0971	0.0095184	0.217628	0.345181	FALSE
sp|P19234|NDUV2_RAT	P19234	NADH dehydrogenase [ubiquinone]flavoprotein 2, mitochondrial	3.03554e+06	3.30729e+06	3.03501e+06	3.00813e+06	3.1759e+06	2.23901e+06	2.55694e+06	3.12488e+06	1.11618	0.158571	21.5335	21.6572	21.5333	21.5204	0.00258515	21.5987	21.0944	21.286	21.5754	0.00981004	0.217954	0.345199	TRUE
sp|Q4KM51|CQ042_RAT	Q4KM51	Transcription elongation factor, mitochondrial	18557.1	3696.44	14631.6	17137.3	29843.5	11449.5	20719.6	26611.3	0.60957	-0.714137	14.1797	11.8519	13.8368	14.0649	0.0704528	14.8651	13.483	14.3387	14.6998	0.0372021	0.219042	0.346179	TRUE
sp|Q6P791|CK059_RAT	Q6P791	Ragulator complex protein LAMTOR1	215394	113982	130615	167054	137340	94990.5	143857	112589	1.28289	0.359395	17.7166	16.7984	16.995	17.35	0.0203679	17.0674	16.5355	17.1343	16.7807	0.0141539	0.219825	0.346179	FALSE
sp|Q63635|STX6_RAT	Q63635	Syntaxin-6	56169.4	116330	144380	112468	130607	53058.8	60717.9	46329.6	1.47688	0.562551	15.7775	16.8279	17.1395	16.7792	0.0307739	16.9949	15.6953	15.8898	15.4996	0.0361769	0.220053	0.346179	FALSE
sp|Q63524|TMED2_RAT	Q63524	Transmembrane emp24 domain-containing protein 2	65142.1	119525	120888	72685.6	104205	110742	222989	103101	0.699104	-0.516421	15.9913	16.867	16.8833	16.1494	0.0246651	16.6691	16.7568	17.7666	16.6537	0.0275011	0.220134	0.346179	FALSE
sp|B0K020|CISD1_RAT	B0K020	CDGSH iron-sulfur domain-containing protein 1	1.86101e+06	1.96989e+06	1.68678e+06	1.72796e+06	1.88117e+06	1.39008e+06	1.59341e+06	1.71829e+06	1.10067	0.13838	20.8277	20.9097	20.6858	20.7206	0.0042582	20.8432	20.4067	20.6037	20.7125	0.00774667	0.220152	0.346179	TRUE
sp|Q6MG61|CLIC1_RAT	Q6MG61	Chloride intracellular channel protein 1	3154.69	27013.9	30494.3	12407.3	13181.8	2821.1	9582.52	2064.36	2.64271	1.40202	11.6233	14.7214	14.8963	13.5989	0.0950799	13.6863	11.462	13.2262	11.0115	0.0917544	0.220493	0.346218	TRUE
sp|Q03346|MPPB_RAT	Q03346	Mitochondrial-processing peptidase subunit beta	255207	232691	217796	98384.7	307041	193682	281425	286721	0.75227	-0.410677	17.9613	17.8281	17.7326	16.5861	0.0313378	18.2281	17.5633	18.1024	18.1293	0.0144229	0.221278	0.346678	TRUE
sp|Q5U2Y1-2|GTF2I_RAT	Q5U2Y1	General transcription factor II-I	71258.3	19724	34117	93121.1	21448.8	17461	51524.8	22634.9	1.92996	0.948575	16.1208	14.2677	15.0582	16.5068	0.0569519	14.3886	14.0918	15.653	14.4663	0.0406645	0.221418	0.346678	FALSE
sp|Q64057|AL7A1_RAT	Q64057	Alpha-aminoadipic semialdehyde dehydrogenase	671999	642392	548929	503968	730499	562706	638518	770580	0.876026	-0.190954	19.3581	19.2931	19.0663	18.943	0.00875994	19.4785	19.102	19.2844	19.5556	0.00911429	0.225272	0.352208	TRUE
sp|Q6UPE1|ETFD_RAT	Q6UPE1	Electron transfer flavoprotein-ubiquinone oxidoreductase, mitochondrial	96851.1	107779	91289.2	90604.7	83272.9	13582.1	78483	84766.2	1.48604	0.57147	16.5635	16.7177	16.4782	16.4673	0.00605011	16.3456	13.7294	16.2601	16.3712	0.0717592	0.225798	0.352426	TRUE
sp|Q64122|MYL9_RAT	Q64122	Myosin regulatory light polypeptide 9	20638.4	22202.7	56133.9	40775.4	20348.7	36783.9	19116.3	12438.5	1.57576	0.656049	14.333	14.4384	15.7766	15.3154	0.0403422	14.3127	15.1668	14.2225	13.6025	0.0388836	0.226054	0.352426	FALSE
sp|P15999|ATPA_RAT	P15999	ATP synthase subunit alpha, mitochondrial	1.95233e+07	2.01272e+07	1.88707e+07	1.81052e+07	2.50972e+07	1.78741e+07	1.9525e+07	2.44452e+07	0.881356	-0.182202	24.2187	24.2626	24.1696	24.1099	0.00235033	24.581	24.0914	24.2188	24.543	0.0085733	0.226568	0.352725	TRUE
sp|P00388|NCPR_RAT	P00388	NADPH--cytochrome P450 reductase	93067.1	130025	136304	121991	253118	130764	136752	122585	0.748404	-0.418111	16.506	16.9884	17.0565	16.8964	0.0126411	17.9495	16.9966	17.0612	16.9034	0.0244072	0.22749	0.353659	TRUE
sp|Q5EB77|RAB18_RAT	Q5EB77	Ras-related protein Rab-18	462262	522888	637625	555465	581168	537568	643015	662552	0.898501	-0.154407	18.8183	18.9961	19.2823	19.0833	0.00876888	19.1486	19.0361	19.2945	19.3377	0.00623351	0.228241	0.353673	TRUE
sp|P13437|THIM_RAT	P13437	3-ketoacyl-CoA thiolase, mitochondrial	1.58549e+06	1.51192e+06	1.37865e+06	1.21469e+06	1.51362e+06	971497	1.08452e+06	1.34676e+06	1.1575	0.211016	20.5965	20.528	20.3948	20.2122	0.00717524	20.5296	19.8899	20.0486	20.3611	0.0124569	0.228374	0.353673	TRUE
sp|Q9JKW1|TIM22_RAT	Q9JKW1	Mitochondrial import inner membrane translocase subunit Tim22	143053	149310	155522	120241	145641	108474	113589	136714	1.1263	0.171589	17.1262	17.1879	17.2468	16.8756	0.00826546	17.1521	16.727	16.7935	17.0608	0.0104907	0.228468	0.353673	TRUE
sp|P62859|RS28_RAT	P62859	40S ribosomal protein S28	109143	114991	134123	111202	138459	102073	80918.9	77703.6	1.17613	0.234047	16.7359	16.8112	17.0332	16.7628	0.00695771	17.0791	16.6392	16.3042	16.2457	0.0200143	0.233882	0.361544	FALSE
sp|P28480|TCPA_RAT	P28480	T-complex protein 1 subunit alpha	522105	564406	749840	549430	701117	458613	456259	338246	1.22083	0.287858	18.994	19.1064	19.5162	19.0676	0.0106066	19.4193	18.8069	18.7995	18.3677	0.0198707	0.237649	0.36685	TRUE
sp|Q91XR8|GPX42_RAT	Q91XR8	Phospholipid hydroperoxide glutathione peroxidase, nuclear	197549	206674	155794	156350	164513	136664	28837.5	164458	1.44875	0.534811	17.5919	17.657	17.2493	17.2544	0.0107646	17.3278	17.0603	14.8157	17.3274	0.0634157	0.240659	0.370973	TRUE
sp|Q5XI64|ABHD6_RAT	Q5XI64	Monoacylglycerol lipase ABHD6	48962.5	54114.4	61299.3	22076.6	49187.2	56799.1	66230.4	68043.9	0.776044	-0.36579	15.5794	15.7237	15.9036	14.4302	0.0374305	15.586	15.7936	16.0152	16.0542	0.0118473	0.243416	0.374367	TRUE
sp|Q5XIC2|ECSIT_RAT	Q5XIC2	Evolutionarily conserved signaling intermediate in Toll pathway, mitochondrial	30587.9	33224.9	28263.2	26912.3	32638	17375.1	23876.5	27488.9	1.1737	0.231069	14.9007	15.02	14.7866	14.716	0.00777042	14.9943	14.0847	14.5433	14.7466	0.0228678	0.243544	0.374367	TRUE
sp|Q68FQ0|TCPE_RAT	Q68FQ0	T-complex protein 1 subunit epsilon	290778	333327	359771	180407	278745	235247	227386	141174	1.31922	0.39969	18.1496	18.3466	18.4567	17.4609	0.0213743	18.0886	17.8438	17.7948	17.1071	0.0205919	0.245739	0.377213	TRUE
sp|Q6AXR4|HEXB_RAT	Q6AXR4	Beta-hexosaminidase subunit beta	57547.9	65601	243412	19332.2	85767.8	19312.8	30335	10973.9	2.63607	1.39839	15.8125	16.0014	17.893	14.2387	0.0810789	16.3881	14.2373	14.8887	13.4218	0.0737945	0.247072	0.378729	FALSE
sp|Q6AYT3|CV028_RAT	Q6AYT3	tRNA-splicing ligase RtcB homolog	46068.9	25783.3	62698.1	178080	82783.8	114548	107201	106780	0.76008	-0.395777	15.4915	14.6541	15.9361	17.4422	0.0637285	16.3371	16.8056	16.71	16.7043	0.0107599	0.24853	0.380432	FALSE
sp|P80204|TGFR1_RAT	P80204	TGF-beta receptor type-1	72459.7	74843.8	58184.8	37452.1	20392.6	88968.1	31204.3	35475.6	1.38003	0.464695	16.1449	16.1916	15.8284	15.1928	0.0251671	14.3158	16.441	14.9295	15.1145	0.0509859	0.250985	0.383395	FALSE
sp|P35280|RAB8A_RAT	P35280	Ras-related protein Rab-8A	12081.7	17774.6	12386	13659.4	16587.4	7123.8	12367.7	8669.43	1.24924	0.321056	13.5605	14.1175	13.5964	13.7376	0.0160409	14.0178	12.7984	13.5943	13.0817	0.0350679	0.251166	0.383395	TRUE
sp|Q4V8I7|LRC8A_RAT	Q4V8I7	Leucine-rich repeat-containing protein 8A	79030.9	63384.5	76052.5	75720.1	76936	67982.9	16788.9	55005.7	1.3575	0.440951	16.2701	15.9518	16.2147	16.2084	0.00762776	16.2314	16.0529	14.0352	15.7473	0.0562408	0.252192	0.384052	FALSE
sp|Q66HG9|MAVS_RAT	Q66HG9	Mitochondrial antiviral-signaling protein	167122	175243	133844	168023	221247	119545	88530.8	92490.5	1.2346	0.304044	17.3505	17.419	17.0302	17.3583	0.00879413	17.7553	16.8672	16.4339	16.497	0.0312162	0.252329	0.384052	TRUE
sp|P21913|DHSB_RAT	P21913	Succinate dehydrogenase [ubiquinone]iron-sulfur subunit, mitochondrial	805576	840618	716951	745891	801458	559631	671840	767915	1.11004	0.150606	19.6197	19.6811	19.4515	19.5086	0.00460881	19.6123	19.0941	19.3578	19.5506	0.0104044	0.252647	0.384052	TRUE
sp|Q923V8|SEP15_RAT	Q923V8	15 kDa selenoprotein	8978.14	47226.7	55411.4	12534.2	124271	118096	9555.1	104995	0.347841	-1.5235	13.1322	15.5273	15.7579	13.6136	0.0792983	16.9231	16.8496	13.2221	16.68	0.0979601	0.254088	0.385706	FALSE
sp|Q5XIG4|OCAD1_RAT	Q5XIG4	OCIA domain-containing protein 1	139880	144726	35146	18773.7	148737	98589.4	73381.1	207240	0.641212	-0.641127	17.0938	17.143	15.1011	14.1964	0.0803152	17.1824	16.5891	16.1631	17.6609	0.0337144	0.25489	0.386022	TRUE
sp|Q5M9G9|TBRG4_RAT	Q5M9G9	Protein TBRG4	83800.7	95692.1	85308.6	92449.9	128745	78930.7	98861	107553	0.86274	-0.213003	16.3547	16.5461	16.3804	16.4964	0.00482615	16.9742	16.2683	16.5931	16.7147	0.0152521	0.255	0.386022	TRUE
sp|Q80Z70|SE1L1_RAT	Q80Z70	Protein sel-1 homolog 1	417337	131780	143501	63293.3	147111	330300	284554	316850	0.700686	-0.513161	18.6709	17.0078	17.1307	15.9498	0.0564606	17.1665	18.3334	18.1183	18.2734	0.0262693	0.255528	0.386288	FALSE
sp|Q5M843|CQ101_RAT	Q5M843	2-oxoglutarate and iron-dependent oxygenase domain-containing protein 3	5344.06	12089	22360.9	19875.6	46052.5	55836.3	4931.68	78731.5	0.321578	-1.63676	12.3837	13.5614	14.4487	14.2787	0.0594736	15.491	15.7689	12.2679	16.2647	0.105168	0.256933	0.387876	FALSE
sp|Q3SWS8|RAE1L_RAT	Q3SWS8	mRNA export factor	57607.2	30434.1	73885.9	8994.34	49144	62735.6	70568.8	57803.6	0.711426	-0.491215	15.814	14.8934	16.173	13.1348	0.0783579	15.5847	15.937	16.1067	15.8189	0.0119728	0.258548	0.389778	FALSE
sp|Q9Z2G8|NP1L1_RAT	Q9Z2G8	Nucleosome assembly protein 1-like 1	138765	73188.6	123922	115123	101457	88540.3	101276	69856.1	1.24886	0.320606	17.0823	16.1593	16.9191	16.8128	0.0209391	16.6305	16.434	16.6279	16.0921	0.01334	0.259625	0.390864	FALSE
sp|P62864|RS30_RAT	P62864	40S ribosomal protein S30	141098	166897	177256	235214	232559	264876	288812	141822	0.776304	-0.365305	17.1063	17.3486	17.4355	17.8436	0.0152423	17.8272	18.015	18.1398	17.1137	0.0223398	0.263312	0.395328	FALSE
sp|Q63965|SFXN1_RAT	Q63965	Sideroflexin-1	1.4345e+06	1.56889e+06	1.30137e+06	1.36831e+06	1.74092e+06	670602	845641	1.36316e+06	1.22785	0.296136	20.4521	20.5813	20.3116	20.384	0.0048636	20.7314	19.3551	19.6897	20.3785	0.0271558	0.263924	0.395705	TRUE
sp|Q5I0H4|TMCO1_RAT	Q5I0H4	Transmembrane and coiled-coil domains protein 1	27701.9	32869.5	32553.3	23306.5	51868.8	9178.66	20325.9	9041.89	1.28774	0.364839	14.7577	15.0045	14.9905	14.5084	0.0136658	15.6626	13.1641	14.311	13.1424	0.0734803	0.266388	0.398854	FALSE
sp|Q62760|TOM20_RAT	Q62760	Mitochondrial import receptor subunit TOM20 homolog	130391	134696	108228	108783	181483	113646	116041	166012	0.835262	-0.2597	16.9925	17.0393	16.7237	16.7311	0.00860766	17.4695	16.7942	16.8243	17.3409	0.0176312	0.268675	0.401729	TRUE
sp|P62850|RS24_RAT	P62850	40S ribosomal protein S24	534975	123874	1.02772e+06	233683	90520.3	115498	343190	280098	2.31549	1.21132	19.0291	16.9185	19.971	17.8342	0.0628576	16.466	16.8175	18.3886	18.0956	0.0468061	0.269212	0.401984	TRUE
sp|P62907|RL10A_RAT	P62907	60S ribosomal protein L10a	15680.9	18439.9	18421.1	23620.9	23395.7	13102.4	12412.1	14662.2	1.19805	0.260686	13.9367	14.1705	14.1691	14.5278	0.0148785	14.514	13.6775	13.5995	13.8398	0.0259283	0.269777	0.40228	TRUE
sp|P03889|NU1M_RAT	P03889	NADH-ubiquinone oxidoreductase chain 1	80535.5	97128.6	84160.6	131026	74452.6	59040.7	78615.9	110066	1.21937	0.286137	16.2973	16.5676	16.3609	16.9995	0.0165909	16.184	15.8494	16.2625	16.748	0.0197485	0.271619	0.404476	TRUE
sp|P61314|RL15_RAT	P61314	60S ribosomal protein L15	31759.4	36538.7	64221.6	70601.5	43341.6	5384.56	40856.5	39300.4	1.57601	0.656278	14.9549	15.1571	15.9708	16.1074	0.0320986	15.4035	12.3946	15.3183	15.2623	0.0870996	0.272292	0.404929	FALSE
sp|O35854|BCAT2_RAT	O35854	Branched-chain-amino-acid aminotransferase, mitochondrial	43307.5	38385.5	53111.1	13077.3	36807.6	47008.4	55102.6	60043.8	0.743263	-0.428056	15.4023	15.2283	15.6967	13.6748	0.0522329	15.1677	15.5206	15.7498	15.8737	0.017243	0.272666	0.404935	TRUE
sp|P00787|CATB_RAT	P00787	Cathepsin B	83753.6	85921.4	137420	139490	61996.6	64812.4	95808.6	124797	1.28545	0.362275	16.3539	16.3907	17.0682	17.0898	0.0211461	15.9199	15.984	16.5479	16.9292	0.0254747	0.273195	0.405172	TRUE
sp|P47198|RL22_RAT	P47198	60S ribosomal protein L22	66819.9	221247	223716	201902	292320	191058	209142	253063	0.754756	-0.405917	16.028	17.7553	17.7713	17.6233	0.0424099	18.1572	17.5437	17.6741	17.9491	0.0133757	0.273585	0.405201	FALSE
sp|P00406|COX2_RAT	P00406	Cytochrome c oxidase subunit 2	5.60849e+06	5.78123e+06	5.54485e+06	5.20387e+06	5.8852e+06	4.30079e+06	4.55801e+06	5.5554e+06	1.0906	0.125117	22.4192	22.4629	22.4027	22.3112	0.00246829	22.4887	22.0362	22.12	22.4055	0.00849675	0.275692	0.407771	TRUE
sp|Q64428|ECHA_RAT	Q64428	Trifunctional enzyme subunit alpha, mitochondrial	971762	870318	972571	837138	1.33419e+06	813464	974793	1.10838e+06	0.863138	-0.212337	19.8902	19.7312	19.8914	19.6751	0.00484528	20.3475	19.6337	19.8947	20.08	0.0130442	0.276434	0.408317	TRUE
sp|Q9Z1Y3|CADH2_RAT	Q9Z1Y3	Cadherin-2	158374	211692	234981	268709	331021	220523	241428	238733	0.846903	-0.239732	17.273	17.6916	17.8422	18.0357	0.0158416	18.3366	17.7506	17.8812	17.865	0.0124785	0.277168	0.408851	FALSE
sp|P0C089|PTPM1_RAT	P0C089	Phosphatidylglycerophosphatase and protein-tyrosine phosphatase 1	50755	57788.6	54980.6	46237.2	51773.5	57569.9	53190.7	71966.3	0.894503	-0.160842	15.6313	15.8185	15.7466	15.4968	0.00777449	15.6599	15.813	15.6989	16.135	0.0117956	0.278249	0.409351	TRUE
sp|Q64232|TECR_RAT	Q64232	Very-long-chain enoyl-CoA reductase	171259	187027	283431	299819	149921	146637	204988	245014	1.26117	0.334759	17.3858	17.5129	18.1126	18.1937	0.0199945	17.1938	17.1619	17.6452	17.9025	0.0178402	0.278554	0.409351	TRUE
sp|P70581|NUPL1_RAT	P70581	Nucleoporin p58/p45	17390.9	5509.67	42272.7	65290.4	235016	233340	55141.4	8416.94	0.245272	-2.02755	14.086	12.4277	15.3674	15.9946	0.0943086	17.8424	17.8321	15.7508	13.0391	0.122248	0.278836	0.409351	FALSE
sp|P29418|ATP5E_RAT	P29418	ATP synthase subunit epsilon, mitochondrial	79906.2	57775.4	36290.2	65739.6	42086.3	34110.2	49253.8	58940.9	1.30002	0.378529	16.286	15.8182	15.1473	16.0045	0.0265211	15.3611	15.0579	15.5879	15.847	0.0187856	0.279001	0.409351	TRUE
sp|P29266|3HIDH_RAT	P29266	3-hydroxyisobutyrate dehydrogenase, mitochondrial	301466	309688	340341	220407	308704	204610	232882	259550	1.16521	0.220585	18.2016	18.2405	18.3766	17.7498	0.0129888	18.2359	17.6425	17.8292	17.9857	0.0121364	0.282002	0.413201	TRUE
sp|Q99P39|NFS1_RAT	Q99P39	Cysteine desulfurase, mitochondrial	33585.6	50517.8	46962.1	85033.8	108681	42819.4	111164	55843.9	0.678474	-0.559635	15.0356	15.6245	15.5192	16.3757	0.0306914	16.7297	15.386	16.7623	15.7691	0.0371155	0.282951	0.414037	TRUE
sp|Q68FR9-2|EF1D_RAT	Q68FR9	Elongation factor 1-delta	368456	229033	308650	301523	420936	311674	325032	321374	0.875742	-0.191422	18.4911	17.8052	18.2356	18.2019	0.0134936	18.6832	18.2497	18.3102	18.2939	0.00946638	0.291567	0.426076	FALSE
sp|Q63258|ITA7_RAT	Q63258	Integrin alpha-7	8353.08	3279.05	3860.5	8184.6	7213.9	3327.52	1047.53	3981.93	1.52061	0.604649	13.0281	11.6791	11.9146	12.9987	0.0494997	12.8166	11.7002	10.0328	11.9593	0.0867794	0.297469	0.434122	FALSE
sp|P50408|VATF_RAT	P50408	V-type proton ATPase subunit F	118599	109984	446387	474266	223885	67722.7	175552	116535	1.9689	0.977387	16.8557	16.7469	18.7679	18.8553	0.0565167	17.7724	16.0474	17.4215	16.8304	0.0384126	0.298456	0.434984	FALSE
sp|P97840|LEG9_RAT	P97840	Galectin-9	604105	629892	650816	598069	697703	613070	490169	422325	1.11677	0.159334	19.2044	19.2647	19.3119	19.19	0.00253517	19.4123	19.2257	18.9029	18.688	0.0147152	0.301998	0.439377	FALSE
sp|O55171|ACOT2_RAT	O55171	Acyl-coenzyme A thioesterase 2, mitochondrial	484658	555276	378779	448914	491998	300209	395020	432958	1.15272	0.205048	18.8866	19.0828	18.531	18.7761	0.0105933	18.9083	18.1956	18.5916	18.7239	0.014065	0.302272	0.439377	TRUE
sp|Q32PX2|AIMP2_RAT	Q32PX2	Aminoacyl tRNA synthase complex-interacting multifunctional protein 2	3432.87	21186.6	56338.1	85984	75315.1	45292.5	55940.9	48470.8	0.741898	-0.430706	11.7452	14.3709	15.7818	16.3918	0.122788	16.2007	15.467	15.7716	15.5648	0.0178991	0.302793	0.439551	FALSE
sp|P85125|PTRF_RAT	P85125	Polymerase I and transcript release factor	41852.7	115442	6449.79	50443.1	18113.4	8403.61	13558.2	35776.6	2.82376	1.49762	15.353	16.8168	12.655	15.6224	0.100692	14.1448	13.0368	13.7269	15.1267	0.0540414	0.303923	0.440555	TRUE
sp|Q6AXV4|SAM50_RAT	Q6AXV4	Sorting and assembly machinery component 50 homolog	257199	267262	214895	181123	373750	201264	245930	295871	0.824199	-0.278935	17.9725	18.0279	17.7133	17.4666	0.0125743	18.5117	17.6187	17.9079	18.1746	0.0182636	0.304689	0.440555	TRUE
sp|Q6B345|S10AB_RAT	Q6B345	Protein S100-A11	100444	62617.2	11339.7	41200.4	18413.3	5844.1	22514.4	60182.2	2.01583	1.01138	16.616	15.9343	13.4691	15.3304	0.076327	14.1685	12.5128	14.4586	15.877	0.0838588	0.304983	0.440555	FALSE
sp|Q63190|EMD_RAT	Q63190	Emerin	61905.1	26992.6	89761	85424.1	123818	72088.9	111381	57094	0.724742	-0.464461	15.9178	14.7203	16.4538	16.3824	0.0437448	16.9179	16.1375	16.7651	15.8011	0.0277506	0.305499	0.440555	FALSE
sp|Q4V8C8|CDC73_RAT	Q4V8C8	Parafibromin	7161.84	5504.78	5655.8	6992.22	19800.4	10241.5	12072.9	3428.77	0.555832	-0.847278	12.8061	12.4265	12.4655	12.7715	0.0136641	14.2732	13.3221	13.5595	11.7435	0.0698692	0.30598	0.440555	FALSE
sp|Q9WTR7|SC11C_RAT	Q9WTR7	Signal peptidase complex catalytic subunit SEC11C	75205.2	95355.3	180541	180865	9027.5	106702	110832	112372	1.56953	0.650331	16.1985	16.541	17.462	17.4645	0.0331029	13.1401	16.7032	16.758	16.7779	0.0985687	0.306013	0.440555	FALSE
sp|Q62902|LMAN1_RAT	Q62902	Protein ERGIC-53	248635	226496	330098	314695	302243	270354	207165	169921	1.17926	0.237883	17.9237	17.7891	18.3325	18.2636	0.0125689	18.2053	18.0445	17.6604	17.3745	0.0182435	0.306298	0.440555	TRUE
sp|Q5U204|MPKS1_RAT	Q5U204	Ragulator complex protein LAMTOR3	172623	162770	85008.2	162854	142714	113857	24862	132329	1.40964	0.495329	17.3973	17.3125	16.3753	17.3132	0.0245366	17.1228	16.7969	14.6017	17.0138	0.0632068	0.309645	0.444785	FALSE
sp|Q63159|COQ3_RAT	Q63159	Hexaprenyldihydroxybenzoate methyltransferase, mitochondrial	83603	96922.3	91094.9	70604.8	99409.4	14907.7	69144.6	75048.8	1.32384	0.404723	16.3513	16.5645	16.4751	16.1075	0.0104924	16.6011	13.8638	16.0773	16.1955	0.0681541	0.311847	0.447361	TRUE
sp|Q3KRE8|TBB2B_RAT	Q3KRE8	Tubulin beta-2B chain	293321	272404	121497	48587.1	212682	192493	11259.6	24300.3	1.6695	0.739419	18.1621	18.0554	16.8906	15.5683	0.0611688	17.6983	17.5544	13.4589	14.5687	0.116885	0.314001	0.449863	FALSE
sp|P20417|PTN1_RAT	P20417	Tyrosine-protein phosphatase non-receptor type 1	156047	146106	162317	127488	245695	118176	200737	166218	0.809987	-0.30403	17.2516	17.1567	17.3085	16.96	0.00771076	17.9065	16.8506	17.6149	17.3427	0.0223072	0.315766	0.4518	FALSE
sp|P22062|PIMT_RAT	P22062	Protein-L-isoaspartate(D-aspartate) O-methyltransferase	58355.5	135666	105279	44604.1	73501.4	61414	43062.1	56244.5	1.46828	0.554132	15.8326	17.0497	16.6839	15.4449	0.039519	16.1655	15.9063	15.3941	15.7794	0.0175931	0.316592	0.452392	TRUE
sp|Q9EQR2|ADAS_RAT	Q9EQR2	Alkyldihydroxyacetonephosphate synthase, peroxisomal	131854	153407	158445	139802	185548	153286	142934	150006	0.923601	-0.114658	17.0086	17.227	17.2736	17.093	0.00614682	17.5014	17.2259	17.125	17.1947	0.00829155	0.320273	0.457056	TRUE
sp|Q62896|BET1_RAT	Q62896	BET1 homolog	12293.7	10005.5	24527.2	16258	26007.4	19596.5	24846.2	11997	0.76515	-0.386185	13.5856	13.2885	14.5821	13.9889	0.0349711	14.6666	14.2583	14.6007	13.5504	0.0310403	0.323462	0.461007	FALSE
sp|Q5PPN7|CCD51_RAT	Q5PPN7	Coiled-coil domain-containing protein 51	52145.7	48908	21534.2	35341.6	15958.3	8670.82	46286.3	43334	1.38232	0.467094	15.6703	15.5778	14.3943	15.1091	0.0332589	13.962	13.082	15.4983	15.4032	0.0699895	0.324673	0.462133	TRUE
sp|Q6AXS3|DEK_RAT	Q6AXS3	Protein DEK	11043.3	7192.21	3214.47	1896.78	18697.2	6777.23	40439.7	2243.12	0.342542	-1.54565	13.4309	12.8122	11.6504	10.8893	0.0810656	14.1905	12.7265	15.3035	11.1313	0.117553	0.326866	0.464651	FALSE
sp|P24473|GSTK1_RAT	P24473	Glutathione S-transferase kappa 1	332543	343157	248751	190004	292519	210838	180085	233469	1.21545	0.281485	18.3432	18.3885	17.9243	17.5357	0.0192109	18.1582	17.6858	17.4583	17.8329	0.0142839	0.328082	0.465775	TRUE
sp|Q5BK63|NDUA9_RAT	Q5BK63	NADH dehydrogenase [ubiquinone]1 alpha subcomplex subunit 9, mitochondrial	1.42928e+06	1.50227e+06	1.28527e+06	1.25257e+06	1.44052e+06	896061	1.14598e+06	1.41109e+06	1.11765	0.160467	20.4469	20.5187	20.2936	20.2565	0.00528645	20.4582	19.7732	20.1281	20.4284	0.0136957	0.329292	0.466887	TRUE
sp|P84100|RL19_RAT	P84100	60S ribosomal protein L19	354.78	4538.28	37699.8	5885.4	16667.5	72306	2084.01	24208.9	0.420576	-1.24956	8.47078	12.1479	15.2023	12.5229	0.1983	14.0248	16.1418	11.0251	14.5633	0.132966	0.330267	0.467665	FALSE
sp|P00507|AATM_RAT	P00507	Aspartate aminotransferase, mitochondrial	7.49071e+06	7.8942e+06	7.62919e+06	6.23676e+06	9.17192e+06	6.39144e+06	8.03754e+06	9.02862e+06	0.896454	-0.157699	22.8367	22.9124	22.8631	22.5724	0.005791	23.1288	22.6077	22.9383	23.1061	0.00907759	0.335328	0.474218	TRUE
sp|Q4AEF8|COPG_RAT	Q4AEF8	Coatomer subunit gamma-1	56952.8	51229.3	19767.3	78669.4	59420.1	22503.7	43653.7	10414.8	1.51934	0.603446	15.7975	15.6447	14.2708	16.2635	0.0478984	15.8587	14.4579	15.4138	13.3463	0.0653301	0.342069	0.483128	TRUE
sp|Q9R010|CIB1_RAT	Q9R010	Calcium and integrin-binding protein 1	42555.8	48252.8	49757	37496.3	51013.3	39322.1	40276.1	4151.79	1.32129	0.401951	15.3771	15.5583	15.6026	15.1945	0.0104733	15.6386	15.2631	15.2976	12.0195	0.101069	0.343553	0.483951	FALSE
sp|Q1LZ53|DNM3A_RAT	Q1LZ53	DNA (cytosine-5)-methyltransferase 3A	451273	418040	527234	470667	381611	296585	288533	647287	1.15687	0.210232	18.7836	18.6733	19.0081	18.8443	0.00642886	18.5417	18.1781	18.1384	19.304	0.0252413	0.343788	0.483951	FALSE
sp|P15178|SYDC_RAT	P15178	Aspartate--tRNA ligase, cytoplasmic	49661.4	52762.2	53122.4	48763.9	57735.5	47070.3	47038.8	13854.1	1.23302	0.302198	15.5998	15.6872	15.697	15.5735	0.00343033	15.8172	15.5225	15.5216	13.758	0.0538041	0.343976	0.483951	TRUE
sp|P49134|ITB1_RAT	P49134	Integrin beta-1	517805	399529	509137	247630	489092	466405	454388	512468	0.870861	-0.199486	18.982	18.6079	18.9577	17.9178	0.023077	18.8997	18.8312	18.7936	18.9671	0.00351728	0.346154	0.48639	TRUE
sp|P63004|LIS1_RAT	P63004	Platelet-activating factor acetylhydrolase IB subunit alpha	167163	314367	235073	108120	173307	160168	159982	109313	1.36822	0.452305	17.3509	18.2621	17.8428	16.7223	0.0327109	17.403	17.2892	17.2875	16.7381	0.0150805	0.354073	0.496758	FALSE
sp|P14173|DDC_RAT	P14173	Aromatic-L-amino-acid decarboxylase	14195.4	15742.8	10513.2	29567.3	36047.2	30102.2	19181.2	12283.8	0.7173	-0.479351	13.7931	13.9424	13.3599	14.8517	0.0388412	15.1376	14.8776	14.2274	13.5845	0.0417063	0.354586	0.496758	FALSE
sp|P43145|ADML_RAT	P43145	ADM	28288.3	23229.6	32238.6	38829.8	22683.6	22318.6	17202.4	40546.3	1.19304	0.254647	14.7879	14.5037	14.9765	15.2449	0.0181762	14.4694	14.446	14.0703	15.3073	0.0310447	0.354892	0.496758	FALSE
sp|O70377|SNP23_RAT	O70377	Synaptosomal-associated protein 23	41896.8	93047.4	134199	46884.3	94061	126258	126533	60553.9	0.775705	-0.36642	15.3546	16.5057	17.034	15.5168	0.0431671	16.5213	16.946	16.9492	15.8859	0.0262163	0.356344	0.497879	FALSE
sp|P34058|HS90B_RAT	P34058	Heat shock protein HSP 90-beta	1.02646e+06	1.12255e+06	1.05975e+06	960260	1.2641e+06	952414	846303	664547	1.11849	0.161557	19.9692	20.0984	20.0153	19.8731	0.0040705	20.2697	19.8612	19.6908	19.342	0.0168663	0.356601	0.497879	TRUE
sp|Q6MGB5|DHB8_RAT	Q6MGB5	Estradiol 17-beta-dehydrogenase 8	32581.8	35346.3	40388.7	5649.23	16574.5	39738.6	77041.1	48962.8	0.625098	-0.677845	14.9918	15.1093	15.3017	12.4638	0.0802949	14.0167	15.2783	16.2333	15.5794	0.0527178	0.359097	0.500531	TRUE
sp|P70500|CDIPT_RAT	P70500	CDP-diacylglycerol--inositol 3-phosphatidyltransferase	640617	638395	767023	628700	731760	363731	642424	609710	1.13934	0.188194	19.2891	19.2841	19.5489	19.262	0.00607753	19.481	18.4725	19.2932	19.2178	0.0200746	0.359414	0.500531	FALSE
sp|Q5XII9|FA54B_RAT	Q5XII9	Mitochondrial fission regulator 1-like	93857.5	95480.5	78403.2	77100.2	147385	90763.4	103483	73094	0.831494	-0.266222	16.5182	16.5429	16.2586	16.2344	0.00869712	17.1692	16.4698	16.659	16.1575	0.0221055	0.360063	0.500798	FALSE
sp|P97564|GPAT1_RAT	P97564	Glycerol-3-phosphate acyltransferase 1, mitochondrial	45563.6	65818.2	37950.5	65378.3	76006.3	66244.7	55937.5	50407	0.863694	-0.211407	15.4756	16.0062	15.2118	15.9965	0.0218095	16.2138	16.0155	15.7715	15.6213	0.0142632	0.363208	0.504181	TRUE
sp|Q66H15|RMD3_RAT	Q66H15	Regulator of microtubule dynamics protein 3	111715	22860.7	102874	102670	142022	83254.6	97549.3	112634	0.781059	-0.356497	16.7695	14.4806	16.6505	16.6477	0.0593433	17.1158	16.3452	16.5738	16.7813	0.0169633	0.363415	0.504181	TRUE
sp|P41123|RL13_RAT	P41123	60S ribosomal protein L13	957559	898645	992952	1.02212e+06	1.04669e+06	796112	977579	796508	1.07033	0.0980624	19.869	19.7774	19.9214	19.9631	0.00348841	19.9974	19.6026	19.8989	19.6033	0.00890288	0.364477	0.504695	FALSE
sp|Q6AY30|SCPDH_RAT	Q6AY30	Saccharopine dehydrogenase-like oxidoreductase	117986	61814.9	54043.8	114417	109686	77899.8	125995	102111	0.837786	-0.255346	16.8483	15.9157	15.7218	16.8039	0.0311567	16.743	16.2493	16.943	16.6398	0.0151698	0.364781	0.504695	TRUE
sp|Q4V7C8|CEP55_RAT	Q4V7C8	Centrosomal protein of 55 kDa	27693.3	3816.93	33787.7	9095.08	17908.4	29663	21538.5	21748.5	0.818779	-0.288454	14.7572	11.8982	15.0442	13.1509	0.0927622	14.1283	14.8564	14.3946	14.4086	0.0180944	0.365167	0.504695	FALSE
sp|Q6MG55|BAT5_RAT	Q6MG55	Abhydrolase domain-containing protein 16A	38877.1	5010.62	54366.4	39256.8	41882.6	45758.9	43008.8	42623.9	0.793603	-0.333511	15.2466	12.2908	15.7304	15.2607	0.0933377	15.3541	15.4818	15.3923	15.3794	0.00312484	0.366927	0.505484	FALSE
sp|B2GV24|UFL1_RAT	B2GV24	E3 UFM1-protein ligase 1	90676.3	84456.2	95738.7	101922	117284	92269.9	93156.8	96950.6	0.932773	-0.100402	16.4684	16.3659	16.5468	16.6371	0.00604988	16.8396	16.4936	16.5074	16.565	0.0084414	0.367413	0.505484	FALSE
sp|Q66HF1|NDUS1_RAT	Q66HF1	NADH-ubiquinone oxidoreductase 75 kDa subunit, mitochondrial	4.22881e+06	4.58775e+06	4.46511e+06	4.43309e+06	4.46511e+06	3.13268e+06	4.02766e+06	4.74283e+06	1.08226	0.114049	22.0118	22.1294	22.0903	22.0799	0.00191777	22.0903	21.579	21.9415	22.1773	0.0104164	0.36742	0.505484	TRUE
sp|Q9Z0W7|CLIC4_RAT	Q9Z0W7	Chloride intracellular channel protein 4	10126.8	17852.7	11793.9	32990.4	23904.8	6667.15	17788.7	2983.27	1.41718	0.503026	13.3059	14.1239	13.5258	15.0098	0.047158	14.545	12.7029	14.1187	11.5427	0.0898025	0.367727	0.505484	TRUE
sp|Q5U316|RAB35_RAT	Q5U316	Ras-related protein Rab-35	78808	77189.3	77273.4	47679.1	60676.8	34300.3	72327.1	66218.1	1.2031	0.266751	16.2661	16.2361	16.2377	15.5411	0.0190255	15.8889	15.0659	16.1422	16.0149	0.0266673	0.368044	0.505484	TRUE
sp|Q91Y81|SEPT2_RAT	Q91Y81	Septin-2	325895	358414	336396	380623	433565	295137	292345	246970	1.10513	0.144222	18.314	18.4513	18.3598	18.538	0.0046776	18.7259	18.171	18.1573	17.914	0.0163069	0.368755	0.505827	TRUE
sp|Q5I0H9|PDIA5_RAT	Q5I0H9	Protein disulfide-isomerase A5	23780.5	17554.4	28021.9	98901.9	41881.6	43782.6	52801.1	53148	0.878116	-0.187516	14.5375	14.0995	14.7743	16.5937	0.0633771	15.354	15.4181	15.6883	15.6977	0.0099858	0.370511	0.506403	FALSE
sp|P62425|RL7A_RAT	P62425	60S ribosomal protein L7a	487786	460278	426710	455163	595385	445723	507150	436040	0.922208	-0.116835	18.8959	18.8121	18.7029	18.796	0.00364381	19.1835	18.7658	18.9521	18.7341	0.00947087	0.37062	0.506403	FALSE
sp|P04897|GNAI2_RAT	P04897	Guanine nucleotide-binding protein G(i) subunit alpha-2	914234	1.14683e+06	1.3567e+06	1.03113e+06	1.22088e+06	976040	896282	892530	1.11621	0.158604	19.8022	20.1292	20.3717	19.9758	0.010425	20.2195	19.8966	19.7736	19.7675	0.0092179	0.370815	0.506403	FALSE
sp|Q6MGD0|CUTA_RAT	Q6MGD0	Protein CutA	140651	154751	150681	153666	177702	8773.95	134037	150497	1.27332	0.348598	17.1018	17.2396	17.2011	17.2294	0.00317105	17.4391	13.099	17.0323	17.1994	0.110659	0.371023	0.506403	FALSE
sp|Q99ML5|PCYOX_RAT	Q99ML5	Prenylcysteine oxidase	1.51969e+06	812667	2.01485e+06	776308	1.5316e+06	1.33971e+06	1.48342e+06	1.58484e+06	0.862606	-0.213226	20.5353	19.6323	20.9422	19.5663	0.0291584	20.5466	20.3535	20.5005	20.5959	0.00441956	0.373744	0.509482	TRUE
sp|P29419|ATP5I_RAT	P29419	ATP synthase subunit e, mitochondrial	1.84387e+06	1.93653e+06	1.73789e+06	1.73287e+06	1.89549e+06	1.36723e+06	1.69015e+06	1.82373e+06	1.07003	0.0976528	20.8143	20.885	20.7289	20.7247	0.00319128	20.8541	20.3828	20.6887	20.7985	0.00880857	0.375137	0.510745	TRUE
sp|O54772|SMRD2_RAT	O54772	SWI/SNF-related matrix-associated actin-dependent regulator of chromatin subfamily D member 2	68290.2	17053.8	77078.5	65786.1	81377.3	57239.6	82394.5	62612.9	0.804616	-0.313628	16.0594	14.0578	16.234	16.0055	0.0569735	16.3123	15.8047	16.3303	15.9342	0.0143272	0.376238	0.511385	FALSE
sp|Q07803|EFGM_RAT	Q07803	Elongation factor G, mitochondrial	107839	115813	104782	154295	83544.3	106407	116769	121941	1.12613	0.171375	16.7185	16.8214	16.677	17.2353	0.0131206	16.3503	16.6992	16.8333	16.8958	0.0126472	0.37698	0.511385	TRUE
sp|P07872-2|ACOX1_RAT	P07872	Peroxisomal acyl-coenzyme A oxidase 1	144387	48556.4	106490	138068	133463	59311.1	69357.3	54582.2	1.38138	0.466111	17.1396	15.5674	16.7004	17.075	0.0379512	17.0261	15.856	16.0818	15.7361	0.0313322	0.377006	0.511385	TRUE
sp|B5DEH2|ERLN2_RAT	B5DEH2	Erlin-2	673834	580647	724004	627485	797647	690300	618100	683504	0.93419	-0.0982124	19.362	19.1473	19.4656	19.2592	0.0061264	19.6054	19.3969	19.2375	19.3826	0.00675764	0.378023	0.511508	FALSE
sp|P19945|RLA0_RAT	P19945	60S acidic ribosomal protein P0	431128	425739	520302	567903	495226	545856	558813	485345	0.932781	-0.10039	18.7178	18.6996	18.989	19.1153	0.0094041	18.9177	19.0582	19.092	18.8887	0.00460175	0.37803	0.511508	TRUE
sp|Q7TP48|APMAP_RAT	Q7TP48	Adipocyte plasma membrane-associated protein	94735.1	63176.1	86649.3	77838.8	23241.2	80001.4	113496	49877.9	1.20922	0.27408	16.5316	15.9471	16.4029	16.2482	0.0133933	14.5044	16.2877	16.7923	15.6061	0.0542567	0.37905	0.512255	FALSE
sp|Q498T4|RM02_RAT	Q498T4	39S ribosomal protein L2, mitochondrial	36194.2	32241	15073.3	7310.45	34407.5	27718.5	22256.1	25798.5	0.824273	-0.278806	15.1435	14.9766	13.8797	12.8357	0.0654248	15.0704	14.7586	14.4419	14.655	0.0153796	0.380668	0.513808	TRUE
sp|P60711|ACTB_RAT	P60711	Actin, cytoplasmic 1	3.06958e+06	3.16361e+06	3.17498e+06	2.76681e+06	3.65877e+06	3.12019e+06	612493	2.57887e+06	1.22112	0.288208	21.5496	21.5931	21.5983	21.3998	0.00373538	21.8029	21.5732	19.2243	21.2983	0.0489275	0.38202	0.514999	TRUE
sp|Q9WTT2|CLPB_RAT	Q9WTT2	Caseinolytic peptidase B protein homolog	51459	4222.76	61232.7	39082.8	84707.5	17279.7	71087	77825.1	0.621753	-0.685588	15.6511	12.044	15.902	15.2542	0.1059	16.3702	14.0768	16.1173	16.2479	0.0600632	0.382706	0.51529	TRUE
sp|P11884|ALDH2_RAT	P11884	Aldehyde dehydrogenase, mitochondrial	2.50592e+06	2.49736e+06	2.12843e+06	1.71752e+06	2.65949e+06	2.08596e+06	2.25707e+06	2.77875e+06	0.904711	-0.144471	21.2569	21.252	21.0214	20.7119	0.0105719	21.3427	20.9923	21.106	21.406	0.00796693	0.3849	0.517608	TRUE
sp|Q4KM64|JAGN1_RAT	Q4KM64	Protein jagunal homolog 1	28138.3	32746	45999.9	54184.2	49863.5	28917.1	55531.3	70847.1	0.785091	-0.349069	14.7802	14.999	15.4893	15.7256	0.024693	15.6057	14.8196	15.761	16.1124	0.0303702	0.38618	0.518693	FALSE
sp|Q62991|SCFD1_RAT	Q62991	Sec1 family domain-containing protein 1	171509	181334	222569	218368	241763	182194	206977	233515	0.91825	-0.123041	17.3879	17.4683	17.7639	17.7364	0.0093125	17.8832	17.4751	17.6591	17.8332	0.00905541	0.386699	0.518754	FALSE
sp|Q6PDW6|RM17_RAT	Q6PDW6	39S ribosomal protein L17, mitochondrial	97238.6	100419	53534.6	77510	69227.7	52924.2	98478.7	51758.1	1.20674	0.271115	16.5692	16.6157	15.7082	16.2421	0.0222416	16.0791	15.6916	16.5875	15.6595	0.0234287	0.389122	0.520759	TRUE
sp|Q0VGK4|GDPD1_RAT	Q0VGK4	Glycerophosphodiester phosphodiesterase domain-containing protein 1	51542.6	62440.4	64618.7	253955	38231.7	82272	104279	26198.5	1.72346	0.785309	15.6535	15.9302	15.9797	17.9542	0.0560268	15.2225	16.3281	16.6701	14.6772	0.0513445	0.389189	0.520759	FALSE
sp|P21571|ATP5J_RAT	P21571	ATP synthase-coupling factor 6, mitochondrial	1.07402e+06	1.05427e+06	718180	810820	1.01469e+06	683923	631541	870655	1.14261	0.192337	20.0346	20.0078	19.454	19.629	0.0125313	19.9526	19.3835	19.2685	19.7317	0.0139241	0.389619	0.520759	TRUE
sp|O88994|MOSC2_RAT	O88994	MOSC domain-containing protein 2, mitochondrial	10398.5	60078.3	16483.6	15506.4	27437.8	11805.1	7347.97	11986.1	1.74927	0.806749	13.3441	15.8746	14.0087	13.9206	0.0665964	14.7439	13.5271	12.8431	13.5491	0.0500582	0.393957	0.525916	TRUE
sp|P23347|B3A2_RAT	P23347	Anion exchange protein 2	9555.23	37776.2	32912.2	41810.1	41616.1	33991.3	34441.9	36203.9	0.834537	-0.260952	13.2221	15.2052	15.0063	15.3516	0.0585122	15.3449	15.0529	15.0719	15.1439	0.00763173	0.396719	0.528959	FALSE
sp|O35094|TIM44_RAT	O35094	Mitochondrial import inner membrane translocase subunit TIM44	507638	562133	580286	596246	710942	464005	641851	677434	0.9006	-0.151042	18.9534	19.1006	19.1464	19.1855	0.00460272	19.4394	18.8238	19.2919	19.3697	0.0125283	0.398046	0.530084	TRUE
sp|Q5PQM0|TM168_RAT	Q5PQM0	Transmembrane protein 168	12249.7	6281.55	12910.1	12596	15204.2	10234.8	8321.21	38411.7	0.610173	-0.71271	13.5805	12.6169	13.6562	13.6207	0.0325239	13.8922	13.3212	13.0226	15.2293	0.0610587	0.399957	0.531981	FALSE
sp|P04644|RS17_RAT	P04644	40S ribosomal protein S17	110195	110951	27901	117815	125970	127098	92985.8	97985.7	0.826191	-0.275452	16.7497	16.7596	14.768	16.8462	0.0536975	16.9427	16.9556	16.5047	16.5803	0.0122492	0.404352	0.537176	FALSE
sp|P81155|VDAC2_RAT	P81155	Voltage-dependent anion-selective channel protein 2	2.66232e+06	2.94736e+06	2.68024e+06	2.91298e+06	2.80081e+06	1.90461e+06	2.76506e+06	2.88516e+06	1.08182	0.113455	21.3443	21.491	21.3539	21.4741	0.00313197	21.4174	20.8611	21.3989	21.4602	0.0115305	0.405431	0.537367	TRUE
sp|P54690|BCAT1_RAT	P54690	Branched-chain-amino-acid aminotransferase, cytosolic	26092.4	34722.9	74796.4	60165.2	36089.8	38584	31344.8	38522.3	1.35447	0.437733	14.6713	15.0836	16.1907	15.8766	0.0392374	15.1393	15.2357	14.9359	15.2334	0.00805551	0.405476	0.537367	TRUE
sp|Q3KRE0|ATAD3_RAT	Q3KRE0	ATPase family AAA domain-containing protein 3	547903	502720	546158	423478	792439	457268	445366	690294	0.846939	-0.239671	19.0636	18.9394	19.059	18.6919	0.0079621	19.5959	18.8027	18.7646	19.3969	0.0189918	0.409156	0.541588	TRUE
sp|P11960|ODBA_RAT	P11960	2-oxoisovalerate dehydrogenase subunit alpha, mitochondrial	165740	112521	130561	109644	190176	112509	136993	151129	0.877553	-0.188441	17.3386	16.7798	16.9944	16.7425	0.0139564	17.537	16.7797	17.0637	17.2054	0.0159011	0.414661	0.548213	TRUE
sp|Q9R1J8|P3H1_RAT	Q9R1J8	Prolyl 3-hydroxylase 1	8812.33	8893.76	25012.8	18970	35934	22796.4	26248.7	7714.54	0.665513	-0.58746	13.1053	13.1186	14.6104	14.2114	0.0482971	15.1331	14.4765	14.68	12.9134	0.058424	0.415255	0.548336	FALSE
sp|P13383|NUCL_RAT	P13383	Nucleolin	5562.95	4273.12	11918.8	7314.75	897.024	9114.04	9748.69	3218.97	1.26507	0.339216	12.4416	12.0611	13.541	12.8366	0.043046	9.809	13.1539	13.251	11.6524	0.116793	0.418012	0.55065	FALSE
sp|P07150|ANXA1_RAT	P07150	Annexin A1	13751.2	11036	8743.57	6852.11	16250.1	4815.41	1598.69	11369.7	1.18655	0.24677	13.7473	13.4299	13.094	12.7423	0.0282736	13.9882	12.2334	10.6427	13.4729	0.102486	0.421349	0.55338	TRUE
sp|Q62786|FPRP_RAT	Q62786	Prostaglandin F2 receptor negative regulator	5856.15	31085.3	62999.4	9049.22	31705.5	28885.8	28917.8	26063.9	0.94304	-0.0846086	12.5157	14.9239	15.943	13.1436	0.0968735	14.9524	14.8181	14.8197	14.6698	0.00675127	0.421611	0.55338	FALSE
sp|Q63690|BAX_RAT	Q63690	Apoptosis regulator BAX	52953.2	70784.4	79436.8	75464	80470.9	50801.1	47857.9	67937.9	1.12778	0.173488	15.6924	16.1111	16.2775	16.2035	0.014091	16.2962	15.6326	15.5465	16.0519	0.0192846	0.422271	0.55338	TRUE
sp|P52873|PYC_RAT	P52873	Pyruvate carboxylase, mitochondrial	1.14971e+06	1.14821e+06	1.01085e+06	897814	1.03023e+06	812979	1.04504e+06	1.02375e+06	1.0753	0.104744	20.1328	20.1309	19.9471	19.7761	0.00740462	19.9745	19.6329	19.9951	19.9654	0.00754042	0.422357	0.55338	TRUE
sp|Q32Q06|AP1M1_RAT	Q32Q06	AP-1 complex subunit mu-1	50047.8	44012.3	13959.2	44090.7	20962.3	14927.7	35639	34550.6	1.43392	0.519968	15.611	15.4256	13.7689	15.4282	0.0496921	14.3555	13.8657	15.1212	15.0764	0.0358654	0.422609	0.55338	FALSE
sp|P39032|RL36_RAT	P39032	60S ribosomal protein L36	383180	372399	528544	211579	375082	533796	776105	278874	0.761614	-0.392868	18.5477	18.5065	19.0117	17.6908	0.0257825	18.5168	19.0259	19.5659	18.0893	0.0294125	0.424941	0.55577	FALSE
sp|P97690|SMC3_RAT	P97690	Structural maintenance of chromosomes protein 3	101203	120761	200357	267067	220636	200779	186362	173590	0.882285	-0.180684	16.6269	16.8818	17.6122	18.0268	0.032377	17.7513	17.6152	17.5077	17.4053	0.00730607	0.426125	0.556655	FALSE
sp|P19511|AT5F1_RAT	P19511	ATP synthase subunit b, mitochondrial	3.05745e+06	3.06445e+06	2.38465e+06	2.37891e+06	3.12805e+06	1.49929e+06	2.31069e+06	2.71779e+06	1.12735	0.172932	21.5439	21.5472	21.1853	21.1819	0.00847087	21.5768	20.5159	21.1399	21.374	0.0188311	0.431541	0.563058	TRUE
sp|P47875|CSRP1_RAT	P47875	Cysteine and glycine-rich protein 1	161625	8439.11	12653.2	22958.9	33090.6	29777.6	56211.7	71601.1	1.07864	0.109214	17.3023	13.0429	13.6272	14.4868	0.111833	15.0141	14.8619	15.7786	16.1277	0.0339972	0.434017	0.565616	FALSE
sp|Q499N5|ACSF2_RAT	Q499N5	Acyl-CoA synthetase family member 2, mitochondrial	382536	315214	247784	254143	286645	227531	248197	310284	1.11842	0.161457	18.5452	18.266	17.9187	17.9553	0.0140102	18.1289	17.7957	17.9211	18.2432	0.00968078	0.434893	0.566083	TRUE
sp|P28037|FTHFD_RAT	P28037	Cytosolic 10-formyltetrahydrofolate dehydrogenase	48254.2	44700.3	42110.9	30350.8	50961.7	28296.1	60520.7	64321.6	0.810466	-0.303177	15.5584	15.448	15.3619	14.8894	0.0166545	15.6371	14.7883	15.8851	15.973	0.0300762	0.436729	0.567799	TRUE
sp|P55062|BI1_RAT	P55062	Bax inhibitor 1	20616.8	7716.38	24659.2	22552.5	10393.1	22573.4	35419	41457.1	0.687756	-0.540031	14.3315	12.9137	14.5898	14.461	0.0480391	13.3433	14.4623	15.1122	15.3393	0.0532075	0.44054	0.572075	FALSE
sp|P62630|EF1A1_RAT	P62630	Elongation factor 1-alpha 1	2.77543e+06	3.11575e+06	3.69934e+06	3.63933e+06	4.22569e+06	2.78946e+06	2.77812e+06	2.11573e+06	1.11091	0.151744	21.4043	21.5711	21.8188	21.7952	0.00787247	22.0108	21.4116	21.4057	21.0127	0.0166173	0.443376	0.575078	TRUE
sp|Q5FVL2|CX4NB_RAT	Q5FVL2	ER membrane protein complex subunit 8	37801.8	59519.8	60837.2	37539.7	52517.8	18728.7	47979.3	44715.4	1.19371	0.255454	15.2062	15.8611	15.8927	15.1961	0.021756	15.6805	14.193	15.5501	15.4485	0.0392631	0.448948	0.581616	TRUE
sp|O88761|PSMD1_RAT	O88761	26S proteasome non-ATPase regulatory subunit 1	88205.2	91621.1	160524	95535.8	95726.9	138471	40924.4	88876.3	1.1975	0.260021	16.4286	16.4834	17.2924	16.5438	0.0210876	16.5466	17.0792	15.3207	16.4395	0.0391462	0.450112	0.582436	FALSE
sp|Q5PPL3|NSDHL_RAT	Q5PPL3	Sterol-4-alpha-carboxylate 3-dehydrogenase, decarboxylating	343710	213568	372649	392495	214181	258752	342031	321695	1.16343	0.218382	18.3908	17.7043	18.5075	18.5823	0.0190464	17.7085	17.9812	18.3838	18.2953	0.0147754	0.451717	0.583823	TRUE
sp|P61354|RL27_RAT	P61354	60S ribosomal protein L27	284360	279389	381593	380390	360048	413031	360294	303866	0.922417	-0.11651	18.1174	18.0919	18.5417	18.5371	0.0118749	18.4578	18.6559	18.4588	18.2131	0.00851183	0.452629	0.584312	TRUE
sp|P11167|GTR1_RAT	P11167	Solute carrier family 2, facilitated glucose transporter member 1	268190	196553	356488	226854	217714	256535	387378	358885	0.858725	-0.219731	18.0329	17.5846	18.4435	17.7914	0.0177887	17.7321	17.9688	18.5634	18.4532	0.0187922	0.453796	0.58513	FALSE
sp|P18614|ITA1_RAT	P18614	Integrin alpha-1	36369.3	25057	41329.3	25710.3	34435.2	26544.4	25083.8	26720	1.13905	0.187831	15.1504	14.6129	15.3349	14.6501	0.020937	15.0716	14.6961	14.6145	14.7056	0.0119544	0.456193	0.587529	FALSE
sp|P47727|CBR1_RAT	P47727	Carbonyl reductase [NADPH]1	252939	280454	242992	271974	289865	268777	229535	193972	1.06741	0.0941177	17.9484	18.0974	17.8905	18.0531	0.00455821	18.145	18.036	17.8084	17.5655	0.0124477	0.457994	0.589157	FALSE
sp|Q5XFX0|TAGL2_RAT	Q5XFX0	Transgelin-2	30568.9	25499.1	30395	19425.3	53496.4	31787.3	38259.1	16530.3	0.755951	-0.403636	14.8998	14.6382	14.8915	14.2457	0.0181317	15.7072	14.9562	15.2235	14.0128	0.0412182	0.460188	0.591131	TRUE
sp|Q9Z270|VAPA_RAT	Q9Z270	Vesicle-associated membrane protein-associated protein A	2.7867e+06	2.72589e+06	3.1614e+06	2.73259e+06	3.5254e+06	2.72491e+06	2.7994e+06	3.02157e+06	0.944936	-0.0817121	21.4101	21.3783	21.5921	21.3818	0.00412086	21.7494	21.3778	21.4167	21.5269	0.0067158	0.460607	0.591131	TRUE
sp|Q04462|SYVC_RAT	Q04462	Valine--tRNA ligase	75025.8	33449.4	41940.7	36542.1	57597.2	14530.5	34991.7	43856.6	1.23833	0.308394	16.1951	15.0297	15.3561	15.1573	0.0294311	15.8137	13.8268	15.0947	15.4205	0.0495177	0.462044	0.592281	TRUE
sp|Q9JHU5|ARFP1_RAT	Q9JHU5	Arfaptin-1	35554.2	32343.3	31921.1	176803	341425	9380.04	185340	189512	0.381201	-1.39137	15.1177	14.9812	14.9622	17.4318	0.0669446	18.3812	13.1954	17.4998	17.5319	0.121714	0.464308	0.594254	FALSE
sp|A4L9P7|PDS5A_RAT	A4L9P7	Sister chromatid cohesion protein PDS5 homolog A	23531	95204.4	49405.2	8946.13	104046	63410.3	73172	15845.8	0.690466	-0.534359	14.5223	16.5387	15.5924	13.127	0.0849193	16.6669	15.9524	16.159	13.9518	0.0658372	0.464668	0.594254	FALSE
sp|P63170|DYL1_RAT	P63170	Dynein light chain 1, cytoplasmic	131982	111278	49770	70438.2	92488.1	84298.4	71142.4	35197	1.28377	0.360382	17.01	16.7638	15.603	16.1041	0.033787	16.497	16.3632	16.1184	15.1032	0.0341259	0.465597	0.594749	TRUE
sp|Q6AXW0|BOREA_RAT	Q6AXW0	Borealin	32270.7	34472.2	11691.1	26088	41243.1	39499.4	20765.9	25485.5	0.823046	-0.280955	14.9779	15.0731	13.5131	14.6711	0.0427058	15.3319	15.2695	14.3419	14.6374	0.0281527	0.466764	0.595545	FALSE
sp|O35796|C1QBP_RAT	O35796	Complement component 1 Q subcomponent-binding protein, mitochondrial	687884	792731	822746	643662	1.07612e+06	561680	801592	952914	0.868738	-0.203008	19.3918	19.5965	19.6501	19.2959	0.0074421	20.0374	19.0994	19.6125	19.862	0.0179822	0.471949	0.60146	TRUE
sp|P62282|RS11_RAT	P62282	40S ribosomal protein S11	83109.1	85958.2	104100	86925.8	126301	91127.1	99249.4	79229.9	0.90954	-0.136791	16.3427	16.3913	16.6676	16.4075	0.00769378	16.9465	16.4756	16.5988	16.2738	0.0147549	0.474173	0.602917	FALSE
sp|Q1JU68|EIF3A_RAT	Q1JU68	Eukaryotic translation initiation factor 3 subunit A	32189	30590.4	27216.8	82536	29580.4	29627.8	35338.4	32334.5	1.35979	0.443388	14.9743	14.9008	14.7322	16.3327	0.0419969	14.8524	14.8547	15.1089	14.9808	0.00708198	0.474192	0.602917	FALSE
sp|Q704S8|CACP_RAT	Q704S8	Carnitine O-acetyltransferase	555723	570452	489274	389560	521511	505623	539356	558455	0.943558	-0.0838163	19.084	19.1217	18.9003	18.5715	0.0115029	18.9923	18.9477	19.0409	19.0911	0.00281506	0.474847	0.603051	TRUE
sp|P97849|S27A1_RAT	P97849	Long-chain fatty acid transport protein 1	58514.9	106150	104190	99620.4	73973.8	22123.9	84666.3	134241	1.16974	0.226194	15.8365	16.6957	16.6689	16.6042	0.0216708	16.1747	14.4333	16.3695	17.0345	0.0600314	0.477275	0.605432	TRUE
sp|Q5RJS8|TPST2_RAT	Q5RJS8	Protein-tyrosine sulfotransferase 2	7768.68	24313.5	22754.2	14145.3	14018.9	23309.8	22495.2	19523.1	0.869366	-0.201965	12.9235	14.5695	14.4738	13.788	0.0472859	13.7751	14.5087	14.4573	14.2529	0.0203236	0.484235	0.612874	FALSE
sp|Q8R4Z9|MFN1_RAT	Q8R4Z9	Mitofusin-1	70113.4	89379.3	91983.6	93851.8	74110.6	67757.6	89174.9	90258	1.07478	0.104042	16.0974	16.4477	16.4891	16.5181	0.0103531	16.1774	16.0481	16.4443	16.4618	0.0108272	0.484754	0.612874	TRUE
sp|Q9WVK7|HCDH_RAT	Q9WVK7	Hydroxyacyl-coenzyme A dehydrogenase, mitochondrial	63853.2	62578.8	59463.2	49428	58609.3	9377.16	72195.9	68111.9	1.12976	0.176021	15.9625	15.9334	15.8597	15.593	0.00920804	15.8388	13.1949	16.1396	16.0556	0.0799932	0.484819	0.612874	TRUE
sp|Q6X936|KIRR1_RAT	Q6X936	Kin of IRRE-like protein 1	8067.22	9404.25	7426.23	15245.5	9790.88	10560.1	10996.1	12420	0.917202	-0.124689	12.9779	13.1991	12.8584	13.8961	0.0303753	13.2572	13.3663	13.4247	13.6004	0.00925917	0.488269	0.616492	FALSE
sp|Q5XI37|RT15_RAT	Q5XI37	28S ribosomal protein S15, mitochondrial	134199	112180	91559.9	87350.2	127358	85896.3	124841	134069	0.900721	-0.150848	17.034	16.7755	16.4824	16.4145	0.0148071	16.9585	16.3903	16.9297	17.0326	0.0151747	0.488806	0.616492	TRUE
sp|P54311|GBB1_RAT	P54311	Guanine nucleotide-binding protein G(I)/G(S)/G(T) subunit beta-1	112344	107796	29510.4	19740.8	85836.8	50702.4	41169.6	3131.56	1.48966	0.574985	16.7776	16.7179	14.8489	14.2689	0.0711456	16.3893	15.6298	15.3293	11.6127	0.125274	0.490969	0.617931	TRUE
sp|Q920A6|RISC_RAT	Q920A6	Retinoid-inducible serine carboxypeptidase	30534.1	51692.2	14993.5	24186.9	30404.6	16134.8	27409.9	17564.1	1.32665	0.407792	14.8981	15.6577	13.872	14.5619	0.0435762	14.892	13.9779	14.7424	14.1003	0.0273772	0.491122	0.617931	FALSE
sp|Q62698|DC1L2_RAT	Q62698	Cytoplasmic dynein 1 light intermediate chain 2	135110	109825	140439	118309	161834	110648	102608	89091.1	1.0851	0.117828	17.0438	16.7448	17.0996	16.8522	0.00845121	17.3042	16.7556	16.6468	16.443	0.0189881	0.491638	0.617931	FALSE
sp|P04937|FINC_RAT	P04937	Fibronectin	296718	108504	155340	231496	157814	125559	179313	165311	1.26124	0.334848	18.1787	16.7274	17.2451	17.8206	0.0316381	17.2679	16.938	17.4521	17.3348	0.011065	0.496241	0.623002	TRUE
sp|Q9JI92|SDCB1_RAT	Q9JI92	Syntenin-1	16523.6	7426.85	26185.4	20945.2	13525.8	11428	11918.5	16101.7	1.34181	0.424181	14.0122	12.8585	14.6765	14.3543	0.0491053	13.7234	13.4803	13.5409	13.9749	0.0140656	0.499671	0.626542	FALSE
sp|P04636|MDHM_RAT	P04636	Malate dehydrogenase, mitochondrial	1.27645e+07	1.3392e+07	1.10454e+07	8.45749e+06	1.48545e+07	9.78771e+06	1.17672e+07	1.39175e+07	0.907256	-0.140419	23.6056	23.6749	23.3969	23.0118	0.0110213	23.8244	23.2225	23.4883	23.7304	0.00990163	0.500205	0.626542	TRUE
sp|P97576|GRPE1_RAT	P97576	GrpE protein homolog 1, mitochondrial	256971	285068	289436	249860	286836	237849	297574	322149	0.944886	-0.0817871	17.9712	18.1209	18.1429	17.9308	0.00509435	18.1299	17.8597	18.1829	18.2974	0.00886777	0.503706	0.630207	TRUE
sp|P30009|MARCS_RAT	P30009	Myristoylated alanine-rich C-kinase substrate	88236.1	29693.1	97160.3	5047.36	68487.1	16717.9	7089.66	14861.8	2.05435	1.03868	16.4291	14.8578	16.5681	12.3013	0.114197	16.0635	14.0291	12.7915	13.8593	0.0834165	0.505177	0.631328	FALSE
sp|Q641Y2|NDUS2_RAT	Q641Y2	NADH dehydrogenase [ubiquinone]iron-sulfur protein 2, mitochondrial	293415	436536	444462	214717	255136	154907	357861	397587	1.19188	0.253242	18.1626	18.7357	18.7617	17.7121	0.0237659	17.9609	17.241	18.449	18.6009	0.0293523	0.506274	0.631978	TRUE
sp|P52020|ERG1_RAT	P52020	Squalene monooxygenase	117920	167113	54766.7	209072	178633	157311	129027	145529	0.899053	-0.153522	16.8475	17.3505	15.741	17.6736	0.0433471	17.4466	17.2633	16.9773	17.1509	0.0099149	0.506994	0.632157	FALSE
sp|Q6P7A9|LYAG_RAT	Q6P7A9	Lysosomal alpha-glucosidase	153012	106430	140138	149183	131482	135036	123369	121844	1.07237	0.100796	17.2233	16.6996	17.0965	17.1867	0.0122205	17.0045	17.043	16.9126	16.8947	0.00364881	0.510324	0.635585	FALSE
sp|Q68FR6|EF1G_RAT	Q68FR6	Elongation factor 1-gamma	348922	467132	400450	335163	546369	387067	440861	335307	0.907618	-0.139843	18.4125	18.8335	18.6113	18.3545	0.0101263	19.0595	18.5622	18.75	18.3551	0.0138641	0.511885	0.636806	TRUE
sp|P84850|D2HDH_RAT	P84850	D-2-hydroxyglutarate dehydrogenase, mitochondrial	169699	177410	129891	132264	134250	107014	135553	182095	1.09009	0.124449	17.3726	17.4367	16.9869	17.0131	0.0118478	17.0346	16.7074	17.0485	17.4743	0.0159556	0.514089	0.638283	TRUE
sp|P62278|RS13_RAT	P62278	40S ribosomal protein S13	265406	255690	389533	332332	313634	267386	301333	256304	1.0916	0.126449	18.0178	17.964	18.5714	18.3423	0.0135733	18.2587	18.0286	18.201	17.9675	0.00660606	0.514237	0.638283	TRUE
sp|Q3MIB4|LONP2_RAT	Q3MIB4	Lon protease homolog 2, peroxisomal	42371.2	561316	60409.5	34724.6	79704.9	69155.9	353657	195542	1.00109	0.00157291	15.3708	19.0985	15.8825	15.0837	0.0982575	16.2824	16.0776	18.432	17.5771	0.0563868	0.523165	0.64863	FALSE
sp|P48004|PSA7_RAT	P48004	Proteasome subunit alpha type-7	79486.6	89990.2	58694.5	58974	106204	32778.8	102238	23307	1.0855	0.118363	16.2784	16.4575	15.8409	15.8478	0.0167234	16.6965	15.0005	16.6416	14.5085	0.0619373	0.5239	0.648807	FALSE
sp|P07092|GDN_RAT	P07092	Glia-derived nexin	103279	90932.2	266143	65000.4	108624	58635.3	62674.6	148996	1.38641	0.471358	16.6562	16.4725	18.0218	15.9882	0.0449704	16.729	15.8395	15.9356	17.1849	0.0340702	0.528906	0.654268	FALSE
sp|P0C2X9|AL4A1_RAT	P0C2X9	Delta-1-pyrroline-5-carboxylate dehydrogenase, mitochondrial	134837	148864	161120	10416.9	143357	93108.1	111764	133681	0.944653	-0.0821431	17.0409	17.1836	17.2978	13.3466	0.10235	17.1293	16.5066	16.7701	17.0284	0.0143413	0.532384	0.657828	TRUE
sp|Q6MG14|NRM_RAT	Q6MG14	Nurim	67760.1	88823	89557.8	70475.9	82290.4	82810	86279.6	79010.4	0.958311	-0.0614336	16.0481	16.4386	16.4505	16.1048	0.0113885	16.3284	16.3375	16.3967	16.2698	0.00275564	0.534031	0.659119	FALSE
sp|P00173-2|CYB5_RAT	P00173	Cytochrome b5	189744	193158	215526	171936	216662	165382	177743	175250	1.04806	0.0677255	17.5337	17.5594	17.7175	17.3915	0.00659137	17.7251	17.3354	17.4394	17.4191	0.0084043	0.536369	0.66126	TRUE
sp|Q9ERE6|MPRIP_RAT	Q9ERE6	Myosin phosphatase Rho-interacting protein	202952	211941	152677	176372	208065	232926	119258	121651	1.09098	0.125629	17.6308	17.6933	17.2201	17.4283	0.0106087	17.6667	17.8295	16.8637	16.8924	0.0253523	0.537132	0.661457	FALSE
sp|P85968|6PGD_RAT	P85968	6-phosphogluconate dehydrogenase, decarboxylating	245038	188233	187216	148384	129238	551696	96779.5	702890	0.519296	-0.94537	17.9026	17.5222	17.5143	17.179	0.0146107	16.9797	19.0735	16.5624	19.4229	0.0695988	0.539774	0.663422	TRUE
sp|Q9Z0J5|TRXR2_RAT	Q9Z0J5	Thioredoxin reductase 2, mitochondrial	81021.2	76010.4	31986.2	53748.5	66832.2	55667	77860.3	65292.9	0.913849	-0.129972	16.306	16.2139	14.9652	15.7139	0.033666	16.0283	15.7645	16.2486	15.9946	0.0107172	0.540683	0.663422	TRUE
sp|P20069|MPPA_RAT	P20069	Mitochondrial-processing peptidase subunit alpha	34893.8	78852.1	192684	167334	113059	118772	131887	139964	0.940603	-0.0883425	15.0907	16.2669	17.5559	17.3524	0.0593301	16.7867	16.8578	17.0089	17.0947	0.0071645	0.540885	0.663422	TRUE
sp|Q6AY19|ADCK4_RAT	Q6AY19	Uncharacterized aarF domain-containing protein kinase 4	12376.7	22752.2	75994.2	81573.5	35005.3	30071.1	14444.1	31008.1	1.74341	0.80191	13.5953	14.4737	16.2136	16.3158	0.0764436	15.0953	14.8761	13.8182	14.9204	0.0342591	0.541149	0.663422	TRUE
sp|Q4QQW8|PLBL2_RAT	Q4QQW8	Putative phospholipase B-like 2	56649.9	58353.8	99093.7	99434.2	112584	57377.2	59845.9	43536.3	1.14703	0.197898	15.7898	15.8325	16.5965	16.6015	0.0243259	16.7806	15.8082	15.869	15.4099	0.0314267	0.541944	0.663655	FALSE
sp|P35704|PRDX2_RAT	P35704	Peroxiredoxin-2	1.53596e+06	1.75946e+06	1.64771e+06	1.59231e+06	1.97864e+06	1.66744e+06	1.40513e+06	1.09635e+06	1.0631	0.0882725	20.5507	20.7467	20.652	20.6027	0.00350076	20.9161	20.6692	20.4223	20.0643	0.0153419	0.543416	0.664714	TRUE
sp|Q4V8F9|HSDL2_RAT	Q4V8F9	Hydroxysteroid dehydrogenase-like protein 2	160954	140439	134767	83791.5	187303	126693	114376	148579	0.901204	-0.150075	17.2963	17.0996	17.0401	16.3545	0.0209654	17.515	16.951	16.8034	17.1809	0.0156885	0.544881	0.664842	TRUE
sp|Q5RKI9|RRFM_RAT	Q5RKI9	Ribosome-recycling factor, mitochondrial	32993.5	36983.6	149459	19230.6	58543.8	30546	6676.7	53318.3	1.60088	0.678861	15.0099	15.1746	17.1894	14.2311	0.0709132	15.8372	14.8987	12.7049	15.7023	0.0847997	0.545161	0.664842	TRUE
sp|P21396|AOFA_RAT	P21396	Amine oxidase [flavin-containing]A	1.30943e+06	739360	886786	794552	1.08705e+06	838647	971758	1.10989e+06	0.930824	-0.103419	20.3205	19.4959	19.7582	19.5998	0.016077	20.052	19.6777	19.8902	20.082	0.00805848	0.54534	0.664842	TRUE
sp|Q561S0|NDUAA_RAT	Q561S0	NADH dehydrogenase [ubiquinone]1 alpha subcomplex subunit 10, mitochondrial	664731	710921	865512	876599	777389	543589	776283	811569	1.07183	0.100072	19.3424	19.4393	19.7232	19.7416	0.00890917	19.5683	19.0522	19.5662	19.6304	0.0120064	0.546953	0.666067	TRUE
sp|Q6PCU8|NDUV3_RAT	Q6PCU8	NADH dehydrogenase [ubiquinone]flavoprotein 3, mitochondrial	16789.3	129407	89748.3	104532	92687.9	54573.6	16492.5	53834.3	1.56477	0.645951	14.0353	16.9816	16.4536	16.6736	0.0729764	16.5001	15.7359	14.0095	15.7162	0.0588466	0.547639	0.666162	TRUE
sp|Q62609|NOE1_RAT	Q62609	Noelin	51149.6	93531.9	52014.8	26727.5	45700.1	37440.5	54940.6	35664	1.28593	0.36281	15.6424	16.5132	15.6666	14.706	0.0409011	15.4799	15.1923	15.7456	15.1222	0.0160939	0.555501	0.674006	FALSE
sp|P11608|ATP8_RAT	P11608	ATP synthase protein 8	454420	599341	555437	590452	658275	526248	492288	674962	0.935315	-0.0964753	18.7937	19.193	19.0833	19.1715	0.00836119	19.3283	19.0054	18.9091	19.3644	0.0103347	0.555903	0.674006	TRUE
sp|Q9WU82|CTNB1_RAT	Q9WU82	Catenin beta-1	531315	524114	665622	705481	777298	592500	584177	625341	0.940766	-0.0880922	19.0192	18.9995	19.3443	19.4282	0.00994446	19.5681	19.1765	19.156	19.2543	0.00857575	0.556068	0.674006	TRUE
sp|Q08013|SSRG_RAT	Q08013	Translocon-associated protein subunit gamma	259552	214941	205491	160611	211730	147263	195180	217265	1.08965	0.12386	17.9857	17.7136	17.6487	17.2932	0.0139733	17.6919	17.168	17.5744	17.7291	0.0126954	0.556617	0.674006	FALSE
sp|P08503|ACADM_RAT	P08503	Medium-chain specific acyl-CoA dehydrogenase, mitochondrial	132618	55478	127434	91838.4	121313	71027.7	133573	141340	0.871837	-0.197869	17.0169	15.7596	16.9594	16.4868	0.0304143	16.8884	16.1161	17.0273	17.1088	0.0234868	0.557162	0.674006	TRUE
sp|Q9R063|PRDX5_RAT	Q9R063	Peroxiredoxin-5, mitochondrial	1.93782e+06	2.08517e+06	2.04324e+06	1.68711e+06	2.07223e+06	1.45465e+06	1.8025e+06	2.03063e+06	1.05344	0.0751106	20.886	20.9917	20.9624	20.6861	0.00571135	20.9828	20.4722	20.7816	20.9535	0.00975688	0.558937	0.674758	TRUE
sp|P02401|RLA2_RAT	P02401	60S acidic ribosomal protein P2	668093	664905	727597	861139	849269	772042	715421	711251	0.958579	-0.0610302	19.3497	19.3428	19.4728	19.7159	0.00775205	19.6959	19.5583	19.4484	19.44	0.00530348	0.559015	0.674758	TRUE
sp|B0BNG0|TTC35_RAT	B0BNG0	ER membrane protein complex subunit 2	90046.3	109388	149867	131236	139575	130677	164556	95476	0.906187	-0.14212	16.4584	16.7391	17.1933	17.0018	0.0164316	17.0907	16.9956	17.3282	16.5429	0.0167649	0.560687	0.676032	TRUE
sp|O08984|LBR_RAT	O08984	Lamin-B receptor	87923.7	86888.5	86777.9	19226.8	51379.2	35128.6	51969.8	52119.4	1.47335	0.559104	16.424	16.4069	16.405	14.2308	0.0595264	15.6489	15.1004	15.6654	15.6695	0.0156564	0.56185	0.676689	FALSE
sp|Q5HZY0|UBXN4_RAT	Q5HZY0	UBX domain-containing protein 4	55065.3	58506.9	91615.5	62494.1	131542	26726.4	137673	102341	0.672091	-0.573272	15.7489	15.8363	16.4833	15.9314	0.0179014	17.0052	14.706	17.0709	16.643	0.059098	0.56293	0.677061	FALSE
sp|Q4FZT0|STML2_RAT	Q4FZT0	Stomatin-like protein 2, mitochondrial	573868	723271	665297	593173	654468	567094	664741	843778	0.936093	-0.0952768	19.1304	19.4642	19.3436	19.1781	0.00689811	19.32	19.1132	19.3424	19.6865	0.0106232	0.563394	0.677061	TRUE
sp|Q68FT1|COQ9_RAT	Q68FT1	Ubiquinone biosynthesis protein COQ9, mitochondrial	205380	107527	101017	68087.9	72508.4	81110.9	84547.8	153729	1.22995	0.298599	17.6479	16.7143	16.6242	16.0551	0.0340899	16.1459	16.3076	16.3675	17.23	0.025555	0.56801	0.681861	TRUE
sp|Q63321|PLOD1_RAT	Q63321	Procollagen-lysine,2-oxoglutarate 5-dioxygenase 1	18204.9	18171.4	54956.9	23565	37296.6	51665	18098.3	28103.9	0.850066	-0.234352	14.152	14.1494	15.746	14.5244	0.0447225	15.1868	15.6569	14.1436	14.7785	0.037192	0.569252	0.681955	FALSE
sp|P21670|PSA4_RAT	P21670	Proteasome subunit alpha type-4	70147.5	76624.5	49632.7	38732.5	68576	19707.5	63699.5	54195.1	1.14046	0.189612	16.0981	16.2255	15.599	15.2413	0.0249762	16.0654	14.2665	15.959	15.7259	0.0467667	0.569333	0.681955	FALSE
sp|Q8K3P6|SCMC2_RAT	Q8K3P6	Calcium-binding mitochondrial carrier protein SCaMC-2	5577.62	76118	70628.6	75199.9	63107.2	50107.5	50813.6	66800.2	0.985684	-0.0208024	12.4454	16.2159	16.108	16.1984	0.105963	15.9455	15.6127	15.6329	16.0276	0.0116605	0.570705	0.682852	TRUE
sp|Q9R1Z0|VDAC3_RAT	Q9R1Z0	Voltage-dependent anion-selective channel protein 3	2.34576e+06	2.69442e+06	2.38061e+06	2.6354e+06	2.60652e+06	1.93016e+06	2.44023e+06	2.66242e+06	1.04325	0.0610789	21.1616	21.3615	21.1829	21.3296	0.00412581	21.3137	20.8803	21.2186	21.3443	0.00869718	0.575795	0.688191	TRUE
sp|P05197|EF2_RAT	P05197	Elongation factor 2	496280	508471	691758	436997	699654	506706	425064	325191	1.09041	0.124866	18.9208	18.9558	19.3999	18.7373	0.0128126	19.4163	18.9508	18.6973	18.3109	0.0213031	0.577453	0.68912	TRUE
sp|Q6AYQ8|FAHD1_RAT	Q6AYQ8	Acylpyruvase FAHD1, mitochondrial	22936.5	67498.8	47257.5	31086.6	71130.1	33588.9	33427.4	8964.17	1.1473	0.198238	14.4854	16.0426	15.5283	14.924	0.0387574	16.1182	15.0357	15.0287	13.13	0.0725666	0.57783	0.68912	TRUE
sp|O35532|ERG25_RAT	O35532	Methylsterol monooxygenase 1	11067.2	25120.9	34310.5	46511.5	57747.9	10550	33117.2	5259.17	1.09689	0.13342	13.434	14.6166	15.0664	15.5053	0.052683	15.8175	13.365	15.0153	12.3606	0.095849	0.58748	0.699867	FALSE
sp|Q5HZA6|PPCEL_RAT	Q5HZA6	Prolyl endopeptidase-like	6769.41	19532.8	4921.77	11071.2	8830.22	3638.2	8801.27	10611.7	1.32664	0.407778	12.7248	14.2536	12.265	13.4345	0.0570948	13.1082	11.829	13.1035	13.3734	0.0467968	0.590432	0.702621	FALSE
sp|Q63448|ACOX3_RAT	Q63448	Peroxisomal acyl-coenzyme A oxidase 3	13080.2	16548.7	13457.5	12384	25807.2	4750.35	53858.7	17369.1	0.544975	-0.875738	13.6751	14.0144	13.7161	13.5962	0.0115183	14.6555	12.2138	15.7169	14.0842	0.0897171	0.59315	0.704424	TRUE
sp|Q9Z118|ROD1_RAT	Q9Z118	Polypyrimidine tract-binding protein 3	23270.8	14835.4	235220	203667	148982	16073	8914.27	85080.6	1.84132	0.88074	14.5062	13.8568	17.8436	17.6359	0.112489	17.1848	13.9724	13.1219	16.3765	0.110073	0.593876	0.704424	FALSE
sp|Q5FVH2|PLD3_RAT	Q5FVH2	Phospholipase D3	1.52743e+06	390206	352048	418752	1.09716e+06	1.02246e+06	249512	954112	0.808978	-0.305827	20.5427	18.5739	18.4254	18.6757	0.0453354	20.0653	19.9636	17.9288	19.8638	0.0454514	0.59461	0.704532	FALSE
sp|P35171|CX7A2_RAT	P35171	Cytochrome c oxidase subunit 7A2, mitochondrial	1.72715e+06	1.72347e+06	2.10349e+06	1.64176e+06	1.85676e+06	1.2782e+06	1.65481e+06	2.02949e+06	1.05523	0.077554	20.72	20.7169	21.0044	20.6468	0.00660987	20.8244	20.2857	20.6582	20.9527	0.0121168	0.59815	0.707961	TRUE
sp|Q5BJX1|RM41_RAT	Q5BJX1	39S ribosomal protein L41, mitochondrial	18730.6	108270	59130.4	89530.5	92292.4	65789.1	49501.8	89353	0.928352	-0.107256	14.1931	16.7243	15.8516	16.4501	0.0621676	16.4939	16.0056	15.5952	16.4472	0.022654	0.604507	0.714708	TRUE
sp|Q9EQG6|KDIS_RAT	Q9EQG6	Kinase D-interacting substrate of 220 kDa	2222.08	3561.2	11308.4	5678.81	5492.92	3271.58	2640.96	4629.06	1.42009	0.505986	11.1177	11.7981	13.4651	12.4714	0.0709845	12.4234	11.6758	11.3668	12.1765	0.0347299	0.605155	0.714708	FALSE
sp|P40615|DKC1_RAT	P40615	H/ACA ribonucleoprotein complex subunit 4	17637.5	37689.5	53892.1	37388.7	30416.1	35572.7	50922.1	42753	0.918228	-0.123075	14.1064	15.2019	15.7178	15.1903	0.0390042	14.8925	15.1185	15.636	15.3837	0.0182962	0.607069	0.716197	FALSE
sp|O35821|MBB1A_RAT	O35821	Myb-binding protein 1A	32622.8	34721	114008	111145	71231.4	104978	72226.7	59014.4	0.951361	-0.0719353	14.9936	15.0835	16.7988	16.7621	0.0547857	16.1202	16.6797	16.1402	15.8488	0.0186089	0.60837	0.716961	FALSE
sp|Q9Z2Z8|DHCR7_RAT	Q9Z2Z8	7-dehydrocholesterol reductase	93298.2	97770.6	127852	116382	98085.7	86829.3	103801	122914	1.05751	0.0806715	16.5096	16.5771	16.9641	16.8285	0.011031	16.5818	16.4059	16.6635	16.9073	0.0108422	0.609563	0.717595	FALSE
sp|P12007|IVD_RAT	P12007	Isovaleryl-CoA dehydrogenase, mitochondrial	756308	763811	701018	553525	633053	547750	666498	775792	1.05778	0.0810428	19.5286	19.5429	19.4191	19.0783	0.00966692	19.272	19.0632	19.3462	19.5653	0.00929426	0.610248	0.717631	TRUE
sp|P18886|CPT2_RAT	P18886	Carnitine O-palmitoyltransferase 2, mitochondrial	630430	483408	487187	296055	542676	487446	426404	558857	0.941301	-0.0872726	19.266	18.8829	18.8941	18.1755	0.0209831	19.0497	18.8949	18.7019	19.0921	0.00808807	0.613774	0.721003	TRUE
sp|P08050|CXA1_RAT	P08050	Gap junction alpha-1 protein	58313.7	20417	54467	48346.4	63298	24323.2	42168.8	23645.1	1.1832	0.24269	15.8315	14.3175	15.7331	15.5611	0.0397174	15.9499	14.57	15.3639	14.5293	0.0391496	0.618379	0.725635	TRUE
sp|P14408|FUMH_RAT	P14408	Fumarate hydratase, mitochondrial	389974	383402	334383	289283	448949	299170	328119	419898	0.933767	-0.098866	18.573	18.5485	18.3511	18.1421	0.0094436	18.7762	18.1906	18.3239	18.6797	0.0131098	0.624221	0.731707	TRUE
sp|P15943|APLP2_RAT	P15943	Amyloid-like protein 2	33577.9	35442.6	17842.7	12564.2	27806.8	21965.1	15061.9	16010.4	1.22986	0.2985	15.0352	15.1132	14.123	13.617	0.0434427	14.7631	14.4229	13.8786	13.9667	0.0250722	0.626182	0.732521	FALSE
sp|Q5M818|RM16_RAT	Q5M818	39S ribosomal protein L16, mitochondrial	74527.7	154933	124308	99536	132653	72782.6	97339.5	101077	1.12245	0.166651	16.1855	17.2413	16.9236	16.6029	0.0233541	17.0173	16.1513	16.5707	16.6251	0.018495	0.626252	0.732521	TRUE
sp|B2RZD7|CQ108_RAT	B2RZD7	LYR motif-containing protein 9	79707.1	100224	85467.2	75900.6	88928.8	64752.2	80782.6	91377.8	1.04744	0.0668643	16.2824	16.6129	16.3831	16.2118	0.00925373	16.4404	15.9826	16.3018	16.4796	0.0119843	0.634408	0.74127	FALSE
sp|P30839|AL3A2_RAT	P30839	Fatty aldehyde dehydrogenase	85845.6	112372	75256.3	76519	73341.9	72566.9	76266.6	105930	1.06671	0.0931656	16.3895	16.7779	16.1995	16.2235	0.0141138	16.1623	16.147	16.2188	16.6928	0.0138195	0.637939	0.743985	TRUE
sp|P62752|RL23A_RAT	P62752	60S ribosomal protein L23a	388582	428920	196632	383891	301226	264176	411945	253001	1.13629	0.184325	18.5679	18.7103	17.5851	18.5503	0.0244035	18.2005	18.0111	18.6521	17.9488	0.0151229	0.638089	0.743985	FALSE
sp|Q5U2V8|TM111_RAT	Q5U2V8	ER membrane protein complex subunit 3	79553.3	80029	95820.6	105692	128684	86552.8	35789.1	92936.2	1.04981	0.0701293	16.2796	16.2882	16.548	16.6895	0.0106227	16.9735	16.4013	15.1272	16.504	0.042088	0.641289	0.746514	FALSE
sp|P36370|TAP1_RAT	P36370	Antigen peptide transporter 1	15318.3	42283.2	49484.6	49840.7	48721.5	21204	24974	32044.8	1.23619	0.305896	13.903	15.3678	15.5947	15.605	0.0468104	15.5723	14.372	14.6081	14.9678	0.030407	0.641621	0.746514	TRUE
sp|P39052-3|DYN2_RAT	P39052	Dynamin-2	190052	65780.3	417914	337566	151887	239164	228063	83416.2	1.43953	0.525596	17.536	16.0054	18.6728	18.3648	0.0585889	17.2126	17.8676	17.7991	16.348	0.0352055	0.643038	0.74737	TRUE
sp|P52631|STAT3_RAT	P52631	Signal transducer and activator of transcription 3	4577.83	8497.88	2255.81	8959.9	2219.23	5179.04	2746.67	10060.6	1.20222	0.265697	12.1604	13.0529	11.1394	13.1293	0.0651861	11.1158	12.3385	11.4235	13.2964	0.0707213	0.646333	0.750404	FALSE
sp|Q920L2|DHSA_RAT	Q920L2	Succinate dehydrogenase [ubiquinone]flavoprotein subunit, mitochondrial	1.22358e+06	1.22543e+06	738716	596910	1.96125e+06	781571	715696	1.05469e+06	0.83857	-0.253997	20.2227	20.2249	19.4947	19.1872	0.0229812	20.9033	19.576	19.449	20.0084	0.0285101	0.648469	0.752087	TRUE
sp|Q3B8Q2|IF4A3_RAT	Q3B8Q2	Eukaryotic initiation factor 4A-III	66028.5	22389.2	35013.3	19253.8	35052	28220.2	40312.1	11866.2	1.2359	0.305557	16.0108	14.4505	15.0956	14.2329	0.0462327	15.0972	14.7844	15.2989	13.5346	0.046705	0.649545	0.752539	FALSE
sp|O35092|TI17A_RAT	O35092	Mitochondrial import inner membrane translocase subunit Tim17-A	74309.6	75514.3	14320.1	49060.9	62168.6	44505.8	47089	65116.5	0.974073	-0.0378976	16.1813	16.2045	13.8058	15.5823	0.0633186	15.9239	15.4417	15.5231	15.9907	0.0152901	0.651275	0.753746	TRUE
sp|Q3KRD0|SYDM_RAT	Q3KRD0	Aspartate--tRNA ligase, mitochondrial	59586.4	14001.6	36609.1	4224.08	24972.8	18940.1	34587.1	24350.2	1.1125	0.15381	15.8627	13.7733	15.1599	12.0444	0.10267	14.6081	14.2092	15.0779	14.5716	0.0211132	0.653411	0.75542	TRUE
sp|Q6TUD4|YIPF3_RAT	Q6TUD4	Protein YIPF3	39411.6	38934.1	52264.1	75425.6	101949	15900	41824	41225.4	1.02557	0.0364227	15.2663	15.2487	15.6735	16.2028	0.024901	16.6375	13.9567	15.352	15.3312	0.0618875	0.654443	0.755816	FALSE
sp|O88496|VKGC_RAT	O88496	Vitamin K-dependent gamma-carboxylase	6943.26	18369.6	17275.4	21218.8	10891.6	40475.3	16035.8	13601.8	0.787697	-0.344288	12.7614	14.165	14.0764	14.3731	0.045813	13.4109	15.3048	13.969	13.7315	0.0511173	0.655547	0.756294	FALSE
sp|P27881|HXK2_RAT	P27881	Hexokinase-2	43593.2	75084.6	144800	175364	39592.2	285620	75521.6	32596.1	1.01272	0.0182358	15.4118	16.1962	17.1437	17.42	0.0480729	15.2729	18.1237	16.2046	14.9924	0.0758928	0.656491	0.756587	TRUE
sp|Q5FVN0|MBOA5_RAT	Q5FVN0	Lysophospholipid acyltransferase 5	19995.7	81071.9	22168.2	34513.8	17951.8	27506.8	37621	34257.8	1.34441	0.426973	14.2874	16.3069	14.4362	15.0749	0.0529951	14.1318	14.7475	15.1993	15.0641	0.0278355	0.658309	0.757871	FALSE
sp|Q9Z2L0|VDAC1_RAT	Q9Z2L0	Voltage-dependent anion-selective channel protein 1	8.14645e+06	8.42357e+06	8.93001e+06	9.15479e+06	8.95538e+06	6.34888e+06	8.46098e+06	9.74557e+06	1.03414	0.0484296	22.9577	23.006	23.0902	23.1261	0.00289126	23.0943	22.5981	23.0124	23.2163	0.0101082	0.658988	0.757871	TRUE
sp|P24049|RL17_RAT	P24049	60S ribosomal protein L17	18642.8	94510.2	165409	175844	23978.9	117703	141053	36792.7	1.42212	0.508041	14.1863	16.5282	17.3357	17.4239	0.0798701	14.5495	16.8448	17.1059	15.1671	0.0681505	0.661335	0.759772	FALSE
sp|Q5U1Y1|RAB34_RAT	Q5U1Y1	Ras-related protein Rab-34	36750.6	84210.3	180842	60616.1	42946.7	144844	115222	15435.9	1.13808	0.186601	15.1655	16.3617	17.4644	15.8874	0.0515014	15.3903	17.1441	16.8141	13.914	0.0809654	0.663187	0.761102	FALSE
sp|P05426|RL7_RAT	P05426	60S ribosomal protein L7	609382	524460	528880	576411	669078	556142	600616	497147	0.963905	-0.0530373	19.217	19.0005	19.0126	19.1367	0.00470736	19.3518	19.0851	19.1961	18.9233	0.00817728	0.6653	0.762729	TRUE
sp|Q5I0L3|SYYM_RAT	Q5I0L3	Tyrosine--tRNA ligase, mitochondrial	83265.3	82919.2	80378.2	20645.7	47304	67902.6	75524.9	92683.5	0.942817	-0.0849504	16.3454	16.3394	16.2945	14.3336	0.0545339	15.5297	16.0512	16.2047	16.5	0.0218965	0.667277	0.764196	TRUE
sp|Q4V7C6|GUAA_RAT	Q4V7C6	GMP synthase [glutamine-hydrolyzing]	55830.5	19480.2	15753.3	18999	43651.8	8212.16	32391	11595.7	1.14828	0.199469	15.7688	14.2497	13.9434	14.2136	0.0493015	15.4138	13.0035	14.9833	13.5013	0.0703303	0.669855	0.766347	FALSE
sp|P38983|RSSA_RAT	P38983	40S ribosomal protein SA	120376	159016	151598	152287	211340	161521	154283	109295	0.916468	-0.125843	16.8772	17.2788	17.2099	17.2164	0.00917278	17.6892	17.3014	17.2352	16.7379	0.0196202	0.673536	0.769756	TRUE
sp|P84586|HNRPG_RAT	P84586	RNA-binding motif protein, X chromosome retrogene-like	367420	269892	348906	275782	522510	329183	350626	221786	0.88617	-0.174344	18.4871	18.042	18.4125	18.0732	0.0108559	18.9951	18.3285	18.4196	17.7588	0.0238514	0.676261	0.772065	FALSE
sp|P42676|NEUL_RAT	P42676	Neurolysin, mitochondrial	704709	811758	761026	620701	797926	581884	690157	723787	1.03738	0.0529501	19.4267	19.6307	19.5376	19.2435	0.00740781	19.6059	19.1504	19.3966	19.4652	0.00850275	0.6783	0.773586	TRUE
sp|Q8R500|MFN2_RAT	Q8R500	Mitofusin-2	136740	60456.9	145103	91033.9	101042	89245.3	123063	146410	0.942522	-0.0854015	17.0611	15.8836	17.1467	16.4741	0.0305476	16.6246	16.4455	16.909	17.1597	0.0162274	0.681935	0.776924	TRUE
sp|P17078|RL35_RAT	P17078	60S ribosomal protein L35	20191.4	35774.5	43416.3	31821.7	17261.7	63556.5	27572.5	60673.7	0.776058	-0.365763	14.3015	15.1266	15.4059	14.9577	0.0271692	14.0753	15.9558	14.7509	15.8888	0.0522057	0.683794	0.778233	TRUE
sp|Q66X93|SND1_RAT	Q66X93	Staphylococcal nuclease domain-containing protein 1	43467.8	82252.2	50285	78566.8	79294.2	7306.88	132551	60217.8	0.911236	-0.134103	15.4077	16.3278	15.6178	16.2616	0.0250671	16.2749	12.835	17.0162	15.8779	0.102735	0.685732	0.779629	TRUE
sp|Q9ER34|ACON_RAT	Q9ER34	Aconitate hydratase, mitochondrial	3.04526e+06	3.11963e+06	2.98111e+06	2.22906e+06	3.34083e+06	2.06603e+06	2.4326e+06	3.00095e+06	1.04932	0.0694544	21.5381	21.5729	21.5074	21.088	0.00918822	21.6718	20.9784	21.2141	21.517	0.0125682	0.686881	0.780126	TRUE
sp|Q5XIC0|PECI_RAT	Q5XIC0	Enoyl-CoA delta isomerase 2, mitochondrial	427085	440673	441249	382178	548885	359104	401450	473821	0.948367	-0.0764832	18.7042	18.7493	18.7512	18.5439	0.00453992	19.0661	18.454	18.6149	18.854	0.0124121	0.688907	0.781617	TRUE
sp|Q8K1P9|FADS3_RAT	Q8K1P9	Fatty acid desaturase 3	75475.1	41505.2	92196	11918	91720.3	32501.2	30143.6	97146.7	0.879061	-0.185964	16.2037	15.341	16.4924	13.5409	0.0747664	16.485	14.9882	14.8796	16.5679	0.0507135	0.692475	0.784852	FALSE
sp|Q5BJP6|RRF2M_RAT	Q5BJP6	Ribosome-releasing factor 2, mitochondrial	618488	646569	721221	167348	561164	435479	359499	299616	1.30069	0.379276	19.2384	19.3024	19.4601	17.3525	0.0457389	19.0981	18.7322	18.4556	18.1928	0.0180277	0.696323	0.788399	TRUE
sp|Q6EIX2|TIM16_RAT	Q6EIX2	Mitochondrial import inner membrane translocase subunit TIM16	56091.3	55647.3	50187.4	41601.5	56053	41392.9	43081.6	54934.4	1.04126	0.0583366	15.7755	15.764	15.615	15.3443	0.011124	15.7745	15.3371	15.3948	15.7454	0.0127439	0.699018	0.7903	TRUE
sp|A1L1L2|TM214_RAT	A1L1L2	Transmembrane protein 214	26748.8	31478.8	29782.4	28786.3	46870	43472.4	4444.43	32300	0.919027	-0.12182	14.7072	14.9421	14.8622	14.8131	0.0057375	15.5164	15.4078	12.1178	14.9792	0.0960331	0.699949	0.7903	FALSE
sp|Q4KM98|MFF_RAT	Q4KM98	Mitochondrial fission factor	257841	268287	293319	260830	403927	179028	182898	290407	1.02274	0.0324358	17.9761	18.0334	18.1621	17.9927	0.00404124	18.6237	17.4498	17.4807	18.1477	0.0273444	0.700165	0.7903	TRUE
sp|Q9R0E0|CEGT_RAT	Q9R0E0	Ceramide glucosyltransferase	18430.5	14907.5	8531.58	4496.74	12381.1	3261.22	10286.9	12385.8	1.21013	0.275167	14.1698	13.8637	13.0586	12.1347	0.0592981	13.5958	11.6712	13.3285	13.5964	0.0614934	0.704271	0.793802	FALSE
sp|P23640|RB27A_RAT	P23640	Ras-related protein Rab-27A	170213	160567	135367	32003.2	186647	108968	120202	94883.8	0.975424	-0.0358989	17.377	17.2928	17.0465	14.9659	0.059484	17.51	16.7335	16.8751	16.5339	0.0215977	0.704717	0.793802	FALSE
sp|P52759|UK114_RAT	P52759	Ribonuclease UK114	18503	24910.6	5187.28	22251.5	15071	11031.5	12158.1	14808.1	1.33511	0.416959	14.1755	14.6045	12.3408	14.4416	0.0653535	13.8795	13.4293	13.5696	13.8541	0.0139181	0.711854	0.800546	TRUE
sp|Q4KM93|TM177_RAT	Q4KM93	Transmembrane protein 177	32137.5	26340.7	74815.8	21091.5	44697	55268.5	34369.2	6660.07	1.09497	0.130895	14.972	14.685	16.1911	14.3644	0.0459215	15.4479	15.7542	15.0688	12.7013	0.0816338	0.712164	0.800546	TRUE
sp|P18445|RL27A_RAT	P18445	60S ribosomal protein L27a	292414	299466	382333	382333	429719	411967	477896	207114	0.88855	-0.170476	18.1577	18.192	18.5445	18.5445	0.0100881	18.713	18.6522	18.8663	17.6601	0.0257531	0.714067	0.801862	TRUE
sp|P15205|MAP1B_RAT	P15205	Microtubule-associated protein 1B	2.37385e+06	2.10763e+06	2.06791e+06	2.37087e+06	3.23596e+06	2.75019e+06	2.14792e+06	1.62172e+06	0.914355	-0.129174	21.1788	21.0072	20.9797	21.177	0.0043975	21.6258	21.3911	21.0345	20.6291	0.0177928	0.719138	0.80637	FALSE
sp|P62902|RL31_RAT	P62902	60S ribosomal protein L31	56025	9676.82	74960.7	83951.4	54273.6	50266.1	60424.9	44494.1	1.07235	0.100782	15.7738	13.2403	16.1938	16.3573	0.0818631	15.728	15.6173	15.8829	15.4413	0.0102774	0.719553	0.80637	FALSE
sp|P0C2B9|RM42_RAT	P0C2B9	28S ribosomal protein L42, mitochondrial	97274.6	56761.2	62505.8	332516	72093.8	63194	242819	234479	0.896296	-0.157953	16.5698	15.7926	15.9317	18.3431	0.060947	16.1376	15.9475	17.8895	17.8391	0.0538848	0.721965	0.808068	TRUE
sp|O35152|BET1L_RAT	O35152	BET1-like protein	4293.31	2906.61	6573.63	3091.49	4007.16	5610.46	4772.26	1365.35	1.07044	0.0982055	12.0679	11.5051	12.6825	11.5941	0.0390846	11.9684	12.4539	12.2205	10.4151	0.0678117	0.723542	0.808068	FALSE
sp|P49793|NUP98_RAT	P49793	Nuclear pore complex protein Nup98-Nup96	30184.1	38298.2	58163.6	33473.6	30150	32673	69556.1	46845.3	0.893403	-0.162618	14.8815	15.225	15.8278	15.0307	0.0236126	14.8799	14.9958	16.0859	15.5156	0.0311011	0.723648	0.808068	FALSE
sp|P97852|DHB4_RAT	P97852	Peroxisomal multifunctional enzyme type 2	583912	629879	581476	617441	475384	702033	679691	668375	0.955345	-0.0659063	19.1554	19.2647	19.1494	19.2359	0.00260752	18.8587	19.4212	19.3745	19.3503	0.0118438	0.724283	0.808068	TRUE
sp|O88775|EMB_RAT	O88775	Embigin	80528.3	29628.6	21290.3	25849.1	68188.2	13728.6	58543.1	10335.6	1.04311	0.060892	16.2972	14.8547	14.3779	14.6578	0.0492775	16.0572	13.7449	15.8372	13.3353	0.0823895	0.724754	0.808068	FALSE
sp|P51583|PUR6_RAT	P51583	Multifunctional protein ADE2	114589	152754	127198	179736	254742	150818	111514	126385	0.892484	-0.164102	16.8061	17.2208	16.9567	17.4555	0.0145389	17.9587	17.2024	16.7669	16.9475	0.0263838	0.727827	0.810669	FALSE
sp|Q9QVC8|FKBP4_RAT	Q9QVC8	Peptidyl-prolyl cis-trans isomerase FKBP4	42513.5	88002.6	53733.9	41539.9	84525.3	31702.4	43617.7	48480.6	1.08383	0.116139	15.3756	16.4253	15.7135	15.3422	0.0277133	16.3671	14.9523	15.4126	15.5651	0.0327656	0.730373	0.812679	TRUE
sp|P35435|ATPG_RAT	P35435	ATP synthase subunit gamma, mitochondrial	5.46934e+06	6.01616e+06	5.02368e+06	4.79008e+06	6.54902e+06	4.36106e+06	5.06796e+06	6.40484e+06	0.951587	-0.0715921	22.3829	22.5204	22.2603	22.1916	0.00560698	22.6428	22.0562	22.273	22.6107	0.0108827	0.731518	0.813128	TRUE
sp|Q5XIF6|TBA4A_RAT	Q5XIF6	Tubulin alpha-4A chain	1.40678e+07	1.44764e+07	2.06621e+07	4.98399e+06	1.52067e+07	9.32953e+06	1.00599e+07	9.22101e+06	1.23674	0.306541	23.7459	23.7872	24.3005	22.2489	0.0325695	23.8582	23.1534	23.2621	23.1365	0.0126708	0.735106	0.816288	FALSE
sp|Q9JHY2|SFXN3_RAT	Q9JHY2	Sideroflexin-3	1.41994e+06	1.49783e+06	1.37324e+06	1.33136e+06	1.88304e+06	1.21812e+06	1.28461e+06	1.52232e+06	0.95164	-0.071512	20.4374	20.5144	20.3891	20.3445	0.0030844	20.8446	20.2162	20.2929	20.5378	0.0119816	0.736564	0.817079	TRUE
sp|Q9QZA2|PDC6I_RAT	Q9QZA2	Programmed cell death 6-interacting protein	19257.1	21591	17900.6	2026.57	8990.5	6840.17	6641.48	15856.3	1.58564	0.665066	14.2331	14.3981	14.1277	10.9848	0.10557	13.1342	12.7398	12.6973	13.9528	0.0383896	0.73769	0.8175	FALSE
sp|Q99J86-2|ATRN_RAT	Q99J86	Attractin	9440.19	9784.25	21015.9	20026.6	25246.1	20078.8	9291.68	4388.42	1.02139	0.0305294	13.2046	13.2562	14.3592	14.2896	0.0397645	14.6238	14.2934	13.1817	12.0995	0.0732959	0.739789	0.818999	FALSE
sp|P81795|IF2G_RAT	P81795	Eukaryotic translation initiation factor 2 subunit 3	43670.2	14978.6	36006.9	41605.2	54527	29180.5	34436.8	9677.08	1.06603	0.0922421	15.4144	13.8706	15.136	15.3445	0.0419386	15.7347	14.8327	15.0717	13.2404	0.0622203	0.741349	0.819898	FALSE
sp|P23711|HMOX2_RAT	P23711	Heme oxygenase 2	15032.3	22516.2	18804.5	6488.69	23926	5965.77	14666.3	11442.8	1.12216	0.166275	13.8758	14.4587	14.1988	12.6637	0.0498105	14.5463	12.5425	13.8402	13.4822	0.05308	0.744493	0.822326	TRUE
sp|P97612|FAAH1_RAT	P97612	Fatty-acid amide hydrolase 1	23680.8	35874.9	44299.8	23064.5	27885.8	19444.6	52073.3	44793.5	0.880183	-0.184124	14.5314	15.1307	15.435	14.4934	0.0268627	14.7672	14.2471	15.6683	15.451	0.0374307	0.745045	0.822326	TRUE
sp|P10719|ATPB_RAT	P10719	ATP synthase subunit beta, mitochondrial	2.14583e+07	2.25761e+07	2.25939e+07	2.25419e+07	2.39815e+07	1.76114e+07	2.16188e+07	2.43853e+07	1.01796	0.0256775	24.355	24.4283	24.4294	24.4261	0.00129439	24.5154	24.07	24.3658	24.5395	0.00767221	0.746707	0.823331	TRUE
sp|P97874|GAK_RAT	P97874	Cyclin-G-associated kinase	11613.6	47861.6	59847.6	11457.9	13758.7	44575.6	22904.3	56848.7	0.947087	-0.0784314	13.5035	15.5466	15.869	13.4841	0.0762203	13.7481	15.444	14.4833	15.7948	0.0541544	0.748044	0.823976	FALSE
sp|Q9Z1W6|LYRIC_RAT	Q9Z1W6	Protein LYRIC	243150	150895	255231	205833	400393	134203	227970	101960	0.989109	-0.0157992	17.8915	17.2032	17.9614	17.6511	0.0167837	18.6111	17.0341	17.7985	16.6376	0.043117	0.749751	0.825027	FALSE
sp|Q75Q41|TOM22_RAT	Q75Q41	Mitochondrial import receptor subunit TOM22 homolog	585248	639164	588732	577477	730612	457873	600046	736486	0.946775	-0.0789071	19.1587	19.2858	19.1673	19.1394	0.00299626	19.4787	18.8046	19.1947	19.4903	0.0144972	0.752495	0.826681	TRUE
sp|P62898|CYC_RAT	P62898	Cytochrome c, somatic	3.97626e+06	4.16202e+06	3.89982e+06	3.47072e+06	4.51663e+06	3.20194e+06	4.03797e+06	4.29222e+06	0.966356	-0.049373	21.923	21.9889	21.895	21.7268	0.00441533	22.1068	21.6105	21.9452	22.0333	0.00865697	0.752762	0.826681	TRUE
sp|Q5XIN3|MIPT3_RAT	Q5XIN3	TRAF3-interacting protein 1	153999	145396	228738	854283	225193	193361	266340	218506	1.53024	0.613754	17.2326	17.1496	17.8033	19.7044	0.0573704	17.7808	17.5609	18.0229	17.7373	0.00927541	0.754964	0.828268	FALSE
sp|P35738|ODBB_RAT	P35738	2-oxoisovalerate dehydrogenase subunit beta, mitochondrial	128163	152064	93039.8	46533.7	120982	90574.1	88317.1	124914	0.988264	-0.017032	16.9676	17.2143	16.5056	15.506	0.0394834	16.8844	16.4668	16.4304	16.9306	0.0138136	0.756788	0.828625	TRUE
sp|P21533|RL6_RAT	P21533	60S ribosomal protein L6	78762.7	124630	184581	151885	155341	74384	125929	137792	1.09406	0.129689	16.2652	16.9273	17.4939	17.2126	0.0268638	17.2451	16.1827	16.9423	17.0721	0.0240695	0.756881	0.828625	TRUE
sp|Q5RK00|RM46_RAT	Q5RK00	39S ribosomal protein L46, mitochondrial	120288	180951	116854	169889	125070	130431	158503	205726	0.948771	-0.0758687	16.8761	17.4652	16.8343	17.3742	0.0165986	16.9324	16.9929	17.2742	17.6504	0.0164891	0.757557	0.828625	TRUE
sp|P10818|CX6A1_RAT	P10818	Cytochrome c oxidase subunit 6A1, mitochondrial	768025	1.21647e+06	863539	1.36143e+06	964716	867602	961303	1.13152e+06	1.07244	0.100891	19.5508	20.2143	19.7199	20.3767	0.0170453	19.8797	19.7267	19.8746	20.1098	0.00688649	0.760113	0.830592	TRUE
sp|Q6PST4|ATLA1_RAT	Q6PST4	Atlastin-1	32511.2	37170.6	49451.6	99391.2	70305.5	56347.3	58525.5	36782.7	0.984518	-0.0225106	14.9886	15.1819	15.5937	16.6008	0.0399256	16.1013	15.7821	15.8368	15.1667	0.02178	0.761221	0.830595	FALSE
sp|Q6P7S1|ASAH1_RAT	Q6P7S1	Acid ceramidase	43609.9	66808.1	95352.9	152625	56533.5	107527	76820.9	61883.9	1.18374	0.243354	15.4124	16.0277	16.541	17.2196	0.0407615	15.7868	16.7143	16.2292	15.9173	0.0220987	0.761632	0.830595	FALSE
sp|Q9WVE9|ITSN1_RAT	Q9WVE9	Intersectin-1	43334.2	92056.5	24202	18964.7	44131	54840.1	36719.4	32417.4	1.06216	0.0869997	15.4032	16.4902	14.5628	14.211	0.0579092	15.4295	15.7429	15.1643	14.9845	0.0186586	0.769567	0.838415	FALSE
sp|Q05962|ADT1_RAT	Q05962	ADP/ATP translocase 1	9.68838e+06	8.6815e+06	7.49784e+06	7.49876e+06	9.75872e+06	5.92868e+06	7.63037e+06	9.16698e+06	1.02714	0.0386365	23.2078	23.0495	22.838	22.8382	0.00677351	23.2183	22.4993	22.8633	23.128	0.012186	0.771219	0.839381	TRUE
sp|Q5XI79|MIDA_RAT	Q5XI79	NADH dehydrogenase [ubiquinone]complex I, assembly factor 7	33124.9	37464.2	31858.4	29586.3	52950.9	23835.9	51901.3	11483.5	0.941944	-0.0862869	15.0156	15.1932	14.9594	14.8526	0.00821873	15.6924	14.5408	15.6635	13.4873	0.0614019	0.774438	0.842048	TRUE
sp|P15337|CREB1_RAT	P15337	Cyclic AMP-responsive element-binding protein 1	34983.1	25658.2	86234.6	31018.1	15107.8	28248.5	92514	35495.5	1.0381	0.0539399	15.0944	14.6471	16.396	14.9208	0.0440492	13.883	14.7859	16.4974	15.1153	0.0623276	0.780746	0.847704	TRUE
sp|Q64119|MYL6_RAT	Q64119	Myosin light polypeptide 6	416591	471106	397748	331472	491529	273146	339280	472796	1.02548	0.0362925	18.6683	18.8457	18.6015	18.3385	0.00978417	18.9069	18.0593	18.3721	18.8509	0.0188763	0.781187	0.847704	TRUE
sp|P83565|RM40_RAT	P83565	39S ribosomal protein L40, mitochondrial	43610.8	42526.9	50244.7	144272	64844.5	66237.3	61001.6	71511.4	1.06472	0.090473	15.4124	15.3761	15.6167	17.1384	0.0458861	15.9847	16.0154	15.8966	16.1259	0.00512272	0.78691	0.852881	TRUE
sp|P54313|GBB2_RAT	P54313	Guanine nucleotide-binding protein G(I)/G(S)/G(T) subunit beta-2	261559	240329	138426	115121	259047	137877	153965	136995	1.0982	0.135141	17.9968	17.8747	17.0788	16.8128	0.0289936	17.9829	17.073	17.2322	17.0638	0.021819	0.787514	0.852881	FALSE
sp|P23377|FURIN_RAT	P23377	Furin	6680.73	3976.28	3925.5	1104.02	4825.06	3256.73	3879.66	2932.38	1.05322	0.0748114	12.7058	11.9572	11.9387	10.1086	0.0819748	12.2363	11.6692	11.9217	11.5179	0.0230077	0.791636	0.856443	FALSE
sp|O08700|VPS45_RAT	O08700	Vacuolar protein sorting-associated protein 45	1304.85	7344.28	8783.59	1424.32	10829.3	1985.58	2738.08	4082.89	0.960339	-0.0583847	10.3497	12.8424	13.1006	10.4761	0.109761	13.4026	10.9553	11.419	11.9954	0.0770071	0.792366	0.856443	FALSE
sp|Q63347|PRS7_RAT	Q63347	26S protease regulatory subunit 7	30763.1	34864.9	31541.9	26310.5	33376.9	110092	21050.6	18052.8	0.676337	-0.564186	14.9089	15.0895	14.945	14.6833	0.0097657	15.0266	16.7484	14.3616	14.1399	0.0678833	0.794541	0.857948	FALSE
sp|Q6AYK1|RNPS1_RAT	Q6AYK1	RNA-binding protein with serine-rich domain 1	117469	86075.4	131640	102520	165778	49887.4	153207	77940.4	0.979612	-0.029717	16.8419	16.3933	17.0062	16.6455	0.0136714	17.3389	15.6064	17.2251	16.2501	0.0430742	0.796924	0.859674	FALSE
sp|Q5RKI8|ABCB8_RAT	Q5RKI8	ATP-binding cassette sub-family B member 8, mitochondrial	12970.4	20935.7	21371	15021.3	20739.4	16391.4	14647	20511.5	0.972459	-0.0402905	13.6629	14.3537	14.3834	13.8747	0.0219801	14.3401	14.0006	13.8383	14.3241	0.0151656	0.801338	0.863586	TRUE
sp|Q68FY0|QCR1_RAT	Q68FY0	Cytochrome b-c1 complex subunit 1, mitochondrial	903277	890325	789403	746902	1.06441e+06	674001	775313	959168	0.958827	-0.0606576	19.7848	19.764	19.5904	19.5106	0.00588397	20.0216	19.3624	19.5644	19.8714	0.0130646	0.802821	0.864333	TRUE
sp|Q6MG60|DDAH2_RAT	Q6MG60	N(G),N(G)-dimethylarginine dimethylaminohydrolase 2	152123	181188	268734	292314	205733	206134	244482	175480	1.07517	0.104566	17.2149	17.4671	18.0358	18.1572	0.0220383	17.6504	17.6532	17.8994	17.4209	0.00958324	0.806931	0.867609	TRUE
sp|P56522|ADRO_RAT	P56522	NADPH:adrenodoxin oxidoreductase, mitochondrial	187044	138110	128240	306656	198742	148886	160248	273726	0.972425	-0.0403414	17.513	17.0755	16.9685	18.2263	0.0283521	17.6005	17.1838	17.2899	18.0624	0.0194613	0.807447	0.867609	TRUE
sp|P31000|VIME_RAT	P31000	Vimentin	2.39241e+06	1.9949e+06	2.5362e+06	1.60727e+06	2.46899e+06	1.82027e+06	1.85274e+06	2.06352e+06	1.03964	0.056082	21.19	20.9279	21.2742	20.6162	0.0122282	21.2355	20.7957	20.8212	20.9767	0.00834656	0.811114	0.870311	TRUE
sp|P58405|STRN3_RAT	P58405	Striatin-3	57815.2	10545	64099.6	66288.8	59713.6	52510.8	41270.5	31826.5	1.07245	0.100916	15.8192	13.3643	15.968	16.0165	0.0729361	15.8658	15.6803	15.3328	14.9579	0.0224414	0.812419	0.870311	FALSE
sp|P62755|RS6_RAT	P62755	40S ribosomal protein S6	188347	210442	244756	256864	438053	176394	187508	131990	0.964092	-0.0527567	17.523	17.6831	17.901	17.9706	0.00998653	18.7407	17.4284	17.5166	17.0101	0.0364913	0.812992	0.870311	FALSE
sp|Q6AXM8|PON2_RAT	Q6AXM8	Serum paraoxonase/arylesterase 2	194393	195300	50037.5	186705	166171	146988	127302	159858	1.0435	0.061435	17.5686	17.5753	15.6107	17.5104	0.0492632	17.3423	17.1653	16.9579	17.2864	0.00857848	0.813138	0.870311	TRUE
sp|P22509|FBRL_RAT	P22509	rRNA 2'-O-methyltransferase fibrillarin	199888	195985	287478	288216	104081	247572	480440	190296	0.950291	-0.0735585	17.6088	17.5804	18.1331	18.1368	0.0151335	16.6673	17.9175	18.874	17.5379	0.0446173	0.818862	0.875583	FALSE
sp|Q6URK4|ROA3_RAT	Q6URK4	Heterogeneous nuclear ribonucleoprotein A3	28526.7	40695.2	46229.5	43638.2	22854.4	54004.2	70439.2	19632.8	0.953027	-0.0694103	14.8	15.3126	15.4965	15.4133	0.0177623	14.4802	15.7208	16.1041	14.261	0.0519483	0.820142	0.876097	FALSE
sp|P63086|MK01_RAT	P63086	Mitogen-activated protein kinase 1	21375	32193.3	227651	9262.58	28470.7	31002.5	32420.5	27058.3	2.44201	1.28807	14.3836	14.9745	17.7965	13.1772	0.112397	14.7972	14.9201	14.9846	14.7238	0.00686348	0.824977	0.880404	TRUE
sp|Q6P6Q9|CBAA1_RAT	Q6P6Q9	Calcium uptake protein 1, mitochondrial	138899	38411	56981.6	42170.7	25828.3	68651	70231.4	72364.7	1.16614	0.221737	17.0837	15.2292	15.7982	15.364	0.0461448	14.6567	16.067	16.0998	16.143	0.0398295	0.826886	0.881583	TRUE
sp|P63281|UBC9_RAT	P63281	SUMO-conjugating enzyme UBC9	28837.5	30101.3	47945.7	39356.6	27348.2	56364.9	83722.1	7887.89	0.834124	-0.261667	14.8157	14.8775	15.5491	15.2643	0.0197276	14.7392	15.7825	16.3533	12.9454	0.0867019	0.830692	0.88478	FALSE
sp|Q6AY94|CC001_RAT	Q6AY94	Translocase of inner mitochondrial membrane domain-containing protein 1	12374.9	48097.5	33055.3	5342.58	30568.5	19358.4	28054.4	10325.1	1.11963	0.16302	13.5951	15.5537	15.0126	12.3833	0.0876628	14.8998	14.2407	14.7759	13.3339	0.0431059	0.832656	0.88601	TRUE
sp|O35814|STIP1_RAT	O35814	Stress-induced-phosphoprotein 1	594957	656276	619351	605390	864630	681903	569136	486982	0.951327	-0.0719861	19.1824	19.3239	19.2404	19.2075	0.00277604	19.7217	19.3792	19.1184	18.8935	0.0159972	0.833614	0.88617	TRUE
sp|Q9R1N3-4|S4A7_RAT	Q9R1N3	Sodium bicarbonate cotransporter 3	44983.6	33572.2	38614.8	6914.88	17427.5	39825.7	11076.7	33182.1	1.22237	0.289684	15.4571	15.035	15.2369	12.7555	0.0743729	14.0891	15.2814	13.4352	15.0181	0.0509963	0.834853	0.886627	FALSE
sp|O08776-4|NDUF3_RAT	O08776	NADH dehydrogenase [ubiquinone]1 alpha subcomplex assembly factor 3	85305.8	102361	51247.4	110569	103724	68634.6	76388.8	108458	0.978384	-0.0315267	16.3804	16.6433	15.6452	16.7546	0.0264261	16.6624	16.0666	16.2211	16.7268	0.0171532	0.838587	0.88973	TRUE
sp|Q5M7W7|SYPM_RAT	Q5M7W7	Probable proline--tRNA ligase, mitochondrial	72850.7	23938.7	179406	49490.3	75134	68126.1	67716.9	63591	1.18618	0.246318	16.1527	14.5471	17.4529	15.5949	0.0657607	16.1972	16.0559	16.0472	15.9565	0.00535785	0.840787	0.891202	TRUE
sp|Q9JLJ3|AL9A1_RAT	Q9JLJ3	4-trimethylaminobutyraldehyde dehydrogenase	244744	251730	164270	209685	301435	259033	117934	279600	0.908588	-0.138302	17.9009	17.9415	17.3257	17.6779	0.0137939	18.2015	17.9828	16.8476	18.093	0.0306241	0.846342	0.896223	TRUE
sp|Q9WTT7|BZW2_RAT	Q9WTT7	Basic leucine zipper and W2 domain-containing protein 2	9540.03	7951.29	14046.4	17157.5	23699.4	10665.3	7926.07	7033.52	0.987248	-0.0185157	13.2198	12.957	13.7779	14.0666	0.0325189	14.5326	13.3806	12.9524	12.78	0.0509447	0.847905	0.896295	FALSE
sp|Q8VHQ7|SYTL4_RAT	Q8VHQ7	Synaptotagmin-like protein 4	34791.9	21347.3	49534.6	52307.2	123346	13609.3	47964.6	15264	0.78918	-0.341574	15.0865	14.3818	15.5961	15.6747	0.0339614	16.9124	13.7323	15.5497	13.8978	0.0866548	0.848046	0.896295	FALSE
sp|P56571|ES1_RAT	P56571	ES1 protein homolog, mitochondrial	442967	401515	390599	304791	503127	344840	415125	259712	1.01121	0.0160802	18.7568	18.6151	18.5753	18.2175	0.0107169	18.9406	18.3956	18.6632	17.9866	0.0190229	0.854332	0.90207	TRUE
sp|Q5XIM4|ATP5S_RAT	Q5XIM4	ATP synthase subunit s, mitochondrial	40312.2	47824.2	60599.6	58281.8	27595.9	422754	31049.2	31211.1	0.403851	-1.30811	15.2989	15.5455	15.887	15.8308	0.0150853	14.7522	18.6895	14.9223	14.9298	0.10467	0.856072	0.902437	TRUE
sp|Q01818|VMAT1_RAT	Q01818	Chromaffin granule amine transporter	3.5881e+06	2.91911e+06	259375	2.87302e+06	1.89983e+06	1.58309e+06	2.34694e+06	1.77841e+06	1.26699	0.341405	21.7748	21.4771	17.9847	21.4541	0.0753197	20.8574	20.5943	21.1623	20.7622	0.00990687	0.856327	0.902437	FALSE
sp|P32089|TXTP_RAT	P32089	Tricarboxylate transport protein, mitochondrial	879141	786345	706508	716960	752732	534861	888907	1.10313e+06	0.941861	-0.0864134	19.7457	19.5848	19.4303	19.4515	0.00644364	19.5218	19.0288	19.7617	20.0732	0.019471	0.858248	0.903593	TRUE
sp|Q75Q40|TOM40_RAT	Q75Q40	Mitochondrial import receptor subunit TOM40 homolog	979976	1.03368e+06	1.08696e+06	1.04014e+06	1.03409e+06	776953	1.05576e+06	1.25268e+06	1.00517	0.00743286	19.9024	19.9794	20.0519	19.9884	0.00265514	19.9799	19.5675	20.0098	20.2566	0.0123971	0.859266	0.903797	TRUE
sp|Q04970|RASN_RAT	Q04970	GTPase NRas	98247.2	137808	119298	118146	145099	100916	114777	105099	1.01633	0.0233675	16.5841	17.0723	16.8642	16.8502	0.0102877	17.1467	16.6228	16.8085	16.6814	0.0120731	0.862398	0.906221	FALSE
sp|P0C546|S2542_RAT	P0C546	Mitochondrial coenzyme A transporter SLC25A42	60187.7	29395.9	33503.9	25143.6	48458.7	45420.3	30379.7	18054.4	1.04158	0.0587801	15.8772	14.8433	15.032	14.6179	0.0315456	15.5645	15.4711	14.8908	14.1401	0.0378296	0.864859	0.907936	TRUE
sp|A2RRU4|SCAP_RAT	A2RRU4	Sterol regulatory element-binding protein cleavage-activating protein	47541.9	38379.6	48596.2	10289.7	50166	8347.55	37622	39379.5	1.06857	0.0956835	15.5369	15.2281	15.5686	13.3289	0.0620616	15.6144	13.0271	15.1993	15.2652	0.0691803	0.867053	0.909368	FALSE
sp|Q6QI25|ORML3_RAT	Q6QI25	ORM1-like protein 3	15491.7	13578.9	10810.2	11260.3	19223	9063.38	11782.4	11045.8	1.00052	0.000744937	13.9192	13.7291	13.4001	13.459	0.0153723	14.2305	13.1458	13.5244	13.4312	0.0293775	0.871705	0.913373	FALSE
sp|Q07205|IF5_RAT	Q07205	Eukaryotic translation initiation factor 5	12522.2	101252	115357	97673.6	71078.9	72028.5	70801.3	55122.6	1.21475	0.280655	13.6122	16.6276	16.8157	16.5757	0.0835046	16.1171	16.1363	16.1115	15.7504	0.0100463	0.880669	0.921884	FALSE
sp|P62138|PP1A_RAT	P62138	Serine/threonine-protein phosphatase PP1-alpha catalytic subunit	10930.4	64563.5	157322	156758	30759.2	28542.7	36690.4	324161	0.92722	-0.109017	13.4161	15.9784	17.2634	17.2582	0.098229	14.9087	14.8008	15.1631	18.3064	0.0921839	0.88639	0.926988	TRUE
sp|P83953|IMA1_RAT	P83953	Importin subunit alpha-1	15764.9	14663	28000.9	16663.8	9107.21	17813	38346	21002.2	0.870455	-0.200159	13.9444	13.8399	14.7732	14.0244	0.026034	13.1528	14.1206	15.2268	14.3583	0.0519523	0.889381	0.92923	FALSE
sp|Q6AXX6|CJ058_RAT	Q6AXX6	Redox-regulatory protein FAM213A	267644	257635	260294	250423	314414	230618	231627	279651	0.980769	-0.0280146	18.03	17.975	17.9898	17.934	0.0019089	18.2623	17.8151	17.8214	18.0933	0.0105253	0.891195	0.930237	TRUE
sp|Q3B7U9|FKBP8_RAT	Q3B7U9	Peptidyl-prolyl cis-trans isomerase FKBP8	125266	125823	131121	118620	141984	107503	114541	134946	1.00372	0.00535541	16.9346	16.941	17.0005	16.856	0.00303437	17.1154	16.714	16.8055	17.042	0.00973853	0.894231	0.932519	TRUE
sp|Q06647|ATPO_RAT	Q06647	ATP synthase subunit O, mitochondrial	7.24587e+06	7.66462e+06	5.829e+06	6.33816e+06	7.27098e+06	5.46249e+06	6.38563e+06	7.6704e+06	1.01076	0.0154353	22.7887	22.8698	22.4748	22.5956	0.0068668	22.7937	22.3811	22.6064	22.8709	0.0083416	0.896382	0.933873	TRUE
sp|Q5XHY5|SYTC_RAT	Q5XHY5	Threonine--tRNA ligase, cytoplasmic	160207	171934	227347	160460	236504	154948	107602	229256	0.988519	-0.0166593	17.2896	17.3915	17.7945	17.2919	0.01191	17.8515	17.2414	16.7153	17.8066	0.0266896	0.900924	0.937714	TRUE
sp|Q9JLT0|MYH10_RAT	Q9JLT0	Myosin-10	338182	342616	398037	390800	433782	365470	326552	334832	1.00616	0.00886114	18.3674	18.3862	18.6025	18.5761	0.00578111	18.7266	18.4794	18.317	18.3531	0.00868969	0.903595	0.939602	FALSE
sp|P52296|IMB1_RAT	P52296	Importin subunit beta-1	789192	737978	969502	711978	1.01397e+06	848147	844953	510760	0.997147	-0.0041224	19.59	19.4932	19.8869	19.4415	0.00879514	19.9516	19.694	19.6885	18.9623	0.0188449	0.906451	0.941678	FALSE
sp|P23358|RL12_RAT	P23358	60S ribosomal protein L12	284952	231244	263517	314502	277773	303388	257577	241878	1.01258	0.0180429	18.1204	17.8191	18.0075	18.2627	0.00898821	18.0835	18.2108	17.9746	17.8839	0.00677221	0.907651	0.942032	TRUE
sp|P11951|CX6C2_RAT	P11951	Cytochrome c oxidase subunit 6C-2	1.36541e+06	1.44136e+06	1.21193e+06	1.18676e+06	1.64879e+06	1.02263e+06	1.17395e+06	1.35556e+06	1.00087	0.00125909	20.3809	20.459	20.2089	20.1786	0.0057576	20.653	19.9638	20.1629	20.3705	0.0125843	0.909169	0.942714	TRUE
sp|Q00972|BCKD_RAT	Q00972	[3-methyl-2-oxobutanoate dehydrogenase [lipoamide]]kinase, mitochondrial	49221.6	34310.8	68120.4	43408.9	51667.3	43751.6	42246.1	48816.2	1.04601	0.0648994	15.587	15.0664	16.0558	15.4057	0.0229966	15.657	15.417	15.3665	15.5751	0.00755692	0.912681	0.944882	TRUE
sp|Q5EB62|S2546_RAT	Q5EB62	Solute carrier family 25 member 46	61147.2	8766.63	56865.5	52984.7	57411.1	26014.1	34010.1	39880.4	1.1427	0.192441	15.9	13.0978	15.7953	15.6933	0.0774201	15.809	14.667	15.0537	15.2834	0.0271862	0.912984	0.944882	TRUE
sp|Q9Z269|VAPB_RAT	Q9Z269	Vesicle-associated membrane protein-associated protein B	298473	278164	319550	156453	347165	168808	272115	236006	1.02787	0.0396647	18.1872	18.0856	18.2857	17.2554	0.0227927	18.4053	17.365	18.0539	17.8485	0.0210028	0.915974	0.947083	FALSE
sp|Q7TQ16|QCR8_RAT	Q7TQ16	Cytochrome b-c1 complex subunit 8	1.15275e+06	1.31191e+06	1.12106e+06	1.16791e+06	1.28653e+06	978993	1.06215e+06	1.42191e+06	1.00085	0.00122827	20.1367	20.3232	20.0964	20.1555	0.00428927	20.295	19.9009	20.0186	20.4394	0.0106187	0.917138	0.947392	TRUE
sp|Q08851|STX5_RAT	Q08851	Syntaxin-5	16288.4	18426.9	3448.3	17248.2	22657.1	18494.9	28719.3	1028.41	0.781551	-0.355588	13.9916	14.1695	11.7517	14.0742	0.0747941	14.4677	14.1748	14.8097	10.0062	0.146054	0.92046	0.949929	FALSE
sp|Q5RKH6|OS9_RAT	Q5RKH6	Protein OS-9	19671.8	11922.9	21247.8	26935.6	32929.2	22354.9	13230.3	12249.6	0.987793	-0.0177195	14.2638	13.5414	14.375	14.7172	0.0301058	15.0071	14.4483	13.6916	13.5804	0.0410259	0.922091	0.950616	FALSE
sp|Q4V899|TM165_RAT	Q4V899	Transmembrane protein 165	11258	34367.2	37953.9	36987.7	28075.7	25688.7	32335.3	26266	1.07299	0.10163	13.4587	15.0687	15.212	15.1748	0.0499059	14.777	14.6488	14.9808	14.6809	0.00876758	0.923105	0.950616	FALSE
sp|P07633|PCCB_RAT	P07633	Propionyl-CoA carboxylase beta chain, mitochondrial	98638.6	99097	82389.9	83249.7	110265	68382.9	93281.4	99802.8	0.977518	-0.0328052	16.5899	16.5966	16.3302	16.3452	0.00776791	16.7506	16.0613	16.5093	16.6068	0.0156289	0.923728	0.950616	TRUE
sp|Q02769|FDFT_RAT	Q02769	Squalene synthase	90756.2	98560.7	88170.6	117573	111295	88096.4	85804.1	106395	1.00886	0.0127306	16.4697	16.5887	16.428	16.8432	0.00975159	16.764	16.4268	16.3888	16.6991	0.00990114	0.926753	0.952129	FALSE
sp|B0BN94|F136A_RAT	B0BN94	Protein FAM136A	29769.1	26245	10985.8	19362.6	7580.68	36396.4	26764.9	19270.8	0.959447	-0.0597246	14.8615	14.6798	13.4233	14.241	0.0387983	12.8881	15.1515	14.7081	14.2341	0.0595383	0.926936	0.952129	TRUE
sp|Q07439|HSP71_RAT	Q07439	Heat shock 70 kDa protein 1A/1B	25386.7	16824.9	22522.4	49324.8	20143.7	57933.1	28265.8	16167.6	0.931014	-0.103125	14.6318	14.0383	14.4591	15.59	0.0387009	14.298	15.8221	14.7868	13.9808	0.0473477	0.937957	0.962548	TRUE
sp|Q9WU49|CHSP1_RAT	Q9WU49	Calcium-regulated heat stable protein 1	66747.3	32382.5	63631.4	15220	50517.8	65708.6	60728.5	8641.88	0.958967	-0.0604475	16.0264	14.9829	15.9575	13.8937	0.0570077	15.6245	16.0038	15.8901	13.0771	0.079479	0.940885	0.964649	FALSE
sp|P17955|NUP62_RAT	P17955	Nuclear pore glycoprotein p62	41495.6	51524.3	54155	115016	55624.4	50424.9	66499.9	66565.9	1.0965	0.132911	15.3407	15.653	15.7248	16.8115	0.0349728	15.7634	15.6218	16.0211	16.0225	0.0108477	0.942448	0.965349	FALSE
sp|O88884|AKAP1_RAT	O88884	A-kinase anchor protein 1, mitochondrial	34659.8	326347	306100	25658.9	265951	17070.3	170542	149910	1.14796	0.199076	15.081	18.316	18.2236	14.6472	0.103223	18.0208	14.0592	17.3798	17.1937	0.0920885	0.944419	0.9662	TRUE
sp|Q63083|NUCB1_RAT	Q63083	Nucleobindin-1	255673	258822	330197	252755	321978	233138	297493	240163	1.00428	0.00615883	17.9639	17.9816	18.333	17.9474	0.00886623	18.2966	17.8308	18.1825	17.8737	0.0109938	0.945043	0.9662	TRUE
sp|P18420|PSA1_RAT	P18420	Proteasome subunit alpha type-1	107420	122247	120433	94192.6	125958	115347	101341	103212	0.996491	-0.00507078	16.7129	16.8994	16.8779	16.5233	0.00902262	16.9426	16.8156	16.6289	16.6552	0.00758229	0.951766	0.971419	FALSE
sp|P40241|CD9_RAT	P40241	CD9 antigen	13636.6	10694.4	9816.88	20089.7	22566.8	12415.7	12776.3	7503.4	0.98146	-0.0269993	13.7352	13.3846	13.261	14.2942	0.029322	14.4619	13.5999	13.6412	12.8733	0.0412144	0.95267	0.971419	FALSE
sp|Q562C7|K0020_RAT	Q562C7	Pumilio domain-containing protein KIAA0020 homolog	23090.4	11288.6	72799.8	2662.23	42460.6	7127.58	14781.5	13705.6	1.40686	0.49248	14.495	13.4626	16.1516	11.3784	0.124707	15.3738	12.7992	13.8515	13.7425	0.0661694	0.952806	0.971419	FALSE
sp|Q6PDV7|RL10_RAT	Q6PDV7	60S ribosomal protein L10	15442.6	33907.4	43051.9	40574.4	37874.2	30065.2	29709.4	25489.4	1.07989	0.11089	13.9146	15.0493	15.3938	15.3083	0.0396992	15.2089	14.8758	14.8586	14.6376	0.0136968	0.95503	0.972781	FALSE
sp|Q63945-2|SET_RAT	Q63945	Protein SET	16930.6	10169.6	10137	15485.4	23241.7	7063.23	15027.4	11648.1	0.925275	-0.112046	14.0473	13.312	13.3073	13.9186	0.0248951	14.5044	12.7861	13.8753	13.5078	0.0454834	0.958676	0.975589	FALSE
sp|Q4G064|COQ5_RAT	Q4G064	2-methoxy-6-polyprenyl-1,4-benzoquinol methylase, mitochondrial	95796.1	107267	79049.3	106287	156602	30430	141708	138692	0.830922	-0.267215	16.5477	16.7108	16.2705	16.6976	0.0107038	17.2567	14.8932	17.1126	17.0815	0.0590602	0.960918	0.976082	TRUE
sp|Q704E8|ABCB7_RAT	Q704E8	ATP-binding cassette sub-family B member 7, mitochondrial	55484.1	121041	64260.1	61980.8	98761	45561.1	68199.5	91709.2	0.995186	-0.00696118	15.7598	16.8851	15.9716	15.9195	0.0273104	16.5917	15.4755	16.0575	16.4848	0.0271737	0.960942	0.976082	TRUE
sp|Q68FS4|AMPL_RAT	Q68FS4	Cytosol aminopeptidase	68413.8	89064.7	78897.9	71689.2	89324.7	63301.9	62651.8	95242.3	0.992093	-0.0114521	16.062	16.4426	16.2677	16.1295	0.0089765	16.4468	15.95	15.9351	16.5393	0.0170956	0.967608	0.981511	TRUE
sp|P70490|MFGM_RAT	P70490	Lactadherin	15230.1	40704.6	45682.4	21829.6	28124	15585.6	41313.8	32295.9	1.05223	0.0734466	13.8946	15.3129	15.4794	14.414	0.0440031	14.7795	13.9279	15.3343	14.9791	0.0350602	0.968078	0.981511	FALSE
sp|Q6AYT0|QOR_RAT	Q6AYT0	Quinone oxidoreductase	9343.46	106956	6921.54	5309.77	18979.6	4524.1	22833	21253.3	1.90162	0.927229	13.1897	16.7067	12.7569	12.3744	0.125557	14.2122	12.1434	14.4788	14.3754	0.0697378	0.969485	0.982029	TRUE
sp|P09215|KPCD_RAT	P09215	Protein kinase C delta type	94168.9	356147	317914	48718.8	330530	20641.9	294510	288842	0.874188	-0.193984	16.523	18.4421	18.2783	15.5722	0.0700755	18.3344	14.3333	18.168	18.1399	0.0975466	0.974373	0.98607	TRUE
sp|Q9EPF2|MUC18_RAT	Q9EPF2	Cell surface glycoprotein MUC18	33617	27799.6	41276.3	33525	51803.4	43626.7	55328.8	9894.25	0.847901	-0.238033	15.0369	14.7628	15.333	15.0329	0.0134111	15.6608	15.4129	15.7557	13.2724	0.0678747	0.979644	0.989828	FALSE
sp|Q9Z1X1|ESYT1_RAT	Q9Z1X1	Extended synaptotagmin-1	40290	84878.1	48986.3	51534.7	111963	107708	10971.2	61473.3	0.772603	-0.372202	15.2981	16.3731	15.5801	15.6533	0.0252036	16.7727	16.7168	13.4214	15.9077	0.086721	0.979894	0.989828	TRUE
sp|P0C6B1|S35E1_RAT	P0C6B1	Solute carrier family 35 member E1	75866.9	12424.6	101760	22092.5	67886.8	44379	13365	55577.7	1.17072	0.227394	16.2112	13.6009	16.6348	14.4313	0.0819845	16.0508	15.4376	13.7062	15.7622	0.0597994	0.983129	0.992182	FALSE
sp|P62268|RS23_RAT	P62268	40S ribosomal protein S23	78967	82000.9	122234	129538	101557	99317.4	107704	93349.2	1.0269	0.0382974	16.269	16.3234	16.8993	16.983	0.0195216	16.6319	16.5998	16.7167	16.5104	0.00444498	0.984196	0.992345	FALSE
sp|P21263-2|NEST_RAT	P21263	Nestin	3315.1	4340.71	3478.97	13901.1	13223.8	3017.23	3076.2	5477.16	1.00974	0.013983	11.6948	12.0837	11.7644	13.7629	0.0683235	13.6908	11.559	11.5869	12.4192	0.070392	0.986315	0.992406	FALSE
sp|Q8R4E1|TIP_RAT	Q8R4E1	T-cell immunomodulatory protein	20159.8	2877.22	41253.5	66248.7	14391.4	28731.1	18008.5	20258.2	1.60389	0.681575	14.2992	11.4905	15.3322	16.0156	0.120755	13.8129	14.8103	14.1364	14.3062	0.0252727	0.986526	0.992406	FALSE
sp|P13086|SUCA_RAT	P13086	Succinyl-CoA ligase [ADP/GDP-forming]subunit alpha, mitochondrial	774716	808020	510574	597102	704799	476441	770319	730676	1.00305	0.00439232	19.5633	19.624	18.9618	19.1876	0.0140862	19.4269	18.8619	19.5551	19.4789	0.0141977	0.988031	0.992406	TRUE
sp|P0C2C0|RM22_RAT	P0C2C0	39S ribosomal protein L22, mitochondrial	167048	168714	78436.2	100811	166968	72621.3	131480	142020	1.00374	0.00538985	17.3499	17.3642	16.2592	16.6213	0.0281657	17.3492	16.1481	17.0045	17.1157	0.0268578	0.988472	0.992406	TRUE
sp|Q68FR5|TM209_RAT	Q68FR5	Transmembrane protein 209	6306.28	11076.4	7287.89	27684.6	15238.1	5941.13	13756.9	11580.8	1.12551	0.170578	12.6226	13.4352	12.8313	14.7568	0.0620425	13.8954	12.5365	13.7479	13.4995	0.0394366	0.988784	0.992406	FALSE
sp|Q10473|GALT1_RAT	Q10473	Polypeptide N-acetylgalactosaminyltransferase 1	44377.8	73184	77278.1	32590.3	66005.4	52551.4	50020.5	47588.5	1.05211	0.0732854	15.4376	16.1592	16.2378	14.9922	0.0329266	16.0103	15.6814	15.6102	15.5383	0.0114938	0.991785	0.993962	FALSE
sp|P62074|TIM10_RAT	P62074	Mitochondrial import inner membrane translocase subunit Tim10	48929.2	56340.7	32089.7	41093.3	63266.9	46374.3	33295.9	36927.5	0.99215	-0.0113695	15.5784	15.7819	14.9698	15.3266	0.019659	15.9492	15.501	15.0231	15.1724	0.0230589	0.992149	0.993962	TRUE
sp|P31977|EZRI_RAT	P31977	Ezrin	144454	167969	146315	119103	223527	268642	42391.2	166632	0.824086	-0.279133	17.1403	17.3578	17.1587	16.8619	0.0103092	17.7701	18.0353	15.3715	17.3463	0.0610042	0.998585	0.999497	TRUE
sp|Q08850|STX4_RAT	Q08850	Syntaxin-4	68909.4	22888.4	27824.3	21712.8	20963.3	16203.3	54460.3	51550.9	0.987129	-0.0186888	16.0724	14.4823	14.7641	14.4063	0.0450189	14.3556	13.984	15.7329	15.6537	0.0518041	0.999631	0.999631	FALSE
sp|O88813|ACSL5_RAT	O88813	Long-chain-fatty-acid--CoA ligase 5	27907.3	13766.7	11050.3	28140.7	15902	7930.17		2591.63															TRUE
sp|Q9ERM3|DGAT1_RAT	Q9ERM3	Diacylglycerol O-acyltransferase 1	1114.1	1932.88	6511.22	3379.58	5411.08	1883.7	890.242																FALSE
sp|O70536|SOAT1_RAT	O70536	Sterol O-acyltransferase 1		2937.4	2760.31	1938.78	7677.29	6525.56	2827.54	1588.83															FALSE
sp|Q5RK27|S12A7_RAT	Q5RK27	Solute carrier family 12 member 7	15025.5	8133.81	82940.2	15049.6		51516.8	66518.2	63994															FALSE
sp|Q5U310|ARMX1_RAT	Q5U310	Armadillo repeat-containing X-linked protein 1	7768.05	27815.2	5388.16		7160.77	17078	8859.12	9289.48															FALSE
